# Supplementary material for: Analyzing Differentially Expressed Genes and Pathways Associated with Pistil Abortion in Japanese Apricot via RNA-Seq
Source: Genes (Basel). 2020 Sep 15;11(9):1079. doi: 10.3390/genes11091079 (PMC7565994; doi:10.3390/genes11091079)
Supplement: Supplementary file 1 [file genes-11-01079-s001.zip]

Archive with 5 entries (3 files):
- Supplementary materials/
- Supplementary materials/Supplementary Figures/
- Supplementary materials/Supplementary Figures/Fig S1.png
- Supplementary materials/Supplementary Figures/Fig S2.png
- Supplementary materials/Supplementary Files.xlsx
