# Supplementary material for: Analyzing Differentially Expressed Genes and Pathways Associated with Pistil Abortion in Japanese Apricot via RNA-Seq
Source: Genes (Basel). 2020 Sep 15;11(9):1079. doi: 10.3390/genes11091079 (PMC7565994; doi:10.3390/genes11091079)
Supplement: Supplementary file 1 [file genes-11-01079-s001.zip › Supplementary materials/Supplementary Files.xlsx]

## Sheet: File S1
File S1. No of Differentially expressed Genes (DEG's) i.e Log FC (NP/AP) |≤ 1 > -1|, P value (NP/AP) |<0.001|
Gene ID	NP1 FPKM	NP2 FPKM	NP3 FPKM	AP1 FPKM	AP2 FPKM	AP3 FPKM	Avg NP FPKM	Avg AP FPKM	Log FC (NP/AP)	Pvalue(NP/AP)
103318538	0.11	0.28	0.02	1.5	1.3	0.4	0.136667	1.06667	2.79548	0.000211237
103318548	42.07	59.35	46.6	102.11	102.96	92.54	49.34	99.2033	1.16291	1.73559e-16
103318549	7.2	10.7	11.02	16.92	22.21	22.4	9.64	20.51	1.20393	2.56843e-09
103318553	33.96	36.01	37.3	15.15	16.89	15.78	35.7567	15.94	-1.04517	2.77745e-25
103318559	0.22	1.02	0.32	1.98	2.31	1.71	0.52	2	2.03255	7.35903e-06
103318563	13.91	15.89	15.08	28.21	27.05	27.75	14.96	27.67	1.01972	4.39659e-15
103318582	6	5.41	5.45	0.86	1.52	1.06	5.62	1.14667	-2.18085	3.89293e-17
103318598	0.85	1.04	0.56	0	0	0	0.816667	0	-6.3165	2.72845e-10
103318601	22.31	42.55	0.43	0.19	0.41	0.43	21.7633	0.343333	-4.44027	2.17532e-05
103318612	11.36	10.3	8.21	24.29	10.64	15.56	9.95667	16.83	1.23896	0.000163307
103318622	1.68	0.82	1.55	10.19	15.4	15.59	1.35	13.7267	3.40334	1.07917e-29
103318624	1.89	1.61	0.71	0.42	0.27	0.38	1.40333	0.356667	-1.77781	0.000399239
103318625	12.01	18.86	16.63	26.54	30.88	32.78	15.8333	30.0667	1.04911	9.24352e-09
103318629	1.88	2.13	2.87	7.37	9.49	10.47	2.29333	9.11	2.08231	5.18423e-19
103318646	18.96	19	20.3	41.63	36.6	55.4	19.42	44.5433	1.48919	7.62057e-14
103318649	0	0	0	2.78	0.07	0.02	0	0.956667	4.89518	2.65625e-05
103318663	0.23	0.34	0.22	5.57	3.28	1.91	0.263333	3.58667	3.67693	1.4495e-09
103318672	3.12	3.01	2.54	1.42	1.34	1.1	2.89	1.28667	-1.04343	7.72306e-08
103318676	4.66	6.99	5.38	18.87	13.83	17.83	5.67667	16.8433	1.6983	1.02726e-11
103318680	5.66	9.19	0.05	0.12	0.1	0.07	4.96667	0.0966667	-3.95198	0.000315238
103318685	0.83	0.49	0.29	6.5	7.67	7.84	0.536667	7.33667	3.81776	1.13912e-28
103318691	29.56	32.35	31.19	71.43	49.93	64.83	31.0333	62.0633	1.04366	1.38607e-09
103318710	38.81	49.1	56.94	117.4	113.28	116.81	48.2833	115.83	1.39333	6.64659e-19
103318715	7.5	7.33	6.51	11.22	15.76	16.97	7.11333	14.65	1.17707	1.54347e-15
103318718	8.55	7.64	6.63	2.31	3.12	2.6	7.60667	2.67667	-1.39361	1.41389e-18
103318719	0.3	0.36	0.45	2.42	1.02	1.26	0.37	1.56667	2.15623	5.11089e-07
103318722	0.38	0.5	0.44	1.56	1.26	1.24	0.44	1.35333	1.77104	1.08691e-06
103318723	25.45	22.61	20.82	44.36	43.5	44.3	22.96	44.0533	1.06526	3.14688e-16
103318726	19.96	19.96	18.39	5.57	7.27	7.65	19.4367	6.83	-1.3944	3.27475e-27
103318727	16.9	14.1	13.91	5.7	6.75	5.81	14.97	6.08667	-1.18826	1.10284e-21
103318730	250.01	188.47	212.69	30.6	76.98	103.86	217.057	70.48	-1.48523	0.000464545
103318731	5.68	4.88	4.92	1.96	2.59	1	5.16	1.85	-1.34964	1.64247e-05
103318732	18.99	18.09	17.26	6.27	8.02	6.62	18.1133	6.97	-1.13013	2.38456e-25
103318737	7.47	6.43	6.22	2.21	3.64	3.17	6.70667	3.00667	-1.0355	5.82535e-08
103318744	0.95	1.02	0.9	2.46	2.24	1.71	0.956667	2.13667	1.25847	3.0985e-06
103318753	11.17	11.56	9.62	2.69	4.02	3.66	10.7833	3.45667	-1.53159	2.34613e-23
103318754	0.09	0.2	0.2	0.63	0.62	0.73	0.163333	0.66	2.04971	5.18511e-05
103318758	72.91	61.83	63.47	26.78	29.65	25.57	66.07	27.3333	-1.16346	1.07664e-24
103318759	0	1.14	0.07	20.22	14.9	16.05	0.403333	17.0567	4.07086	0.000172667
103318760	14.66	13.92	10.36	0.35	0	0.32	12.98	0.223333	-5.65241	9.4167e-35
103318768	15.4	17.28	13.47	5.06	6.3	6.26	15.3833	5.87333	-1.54511	1.70009e-31
103318775	26.01	16.03	19.68	3.07	4.21	4.96	20.5733	4.08	-2.21889	1.0107e-21
103318778	24.69	15.49	20.78	0.19	0.51	0.58	20.32	0.426667	-5.41084	1.79476e-71
103318797	3.74	5.25	5.65	7.73	8.98	10.88	4.88	9.19667	1.03754	0.000165826
103318806	0.02	0.06	0.03	2.35	0.97	0.89	0.0366667	1.40333	4.95225	2.70997e-13
103318812	28.52	37.59	26.85	69.08	59.19	61.94	30.9867	63.4033	1.15699	2.00534e-13
103318819	6.81	7.15	7.05	12.08	15.09	14.69	7.00333	13.9533	1.09671	4.47689e-22
103318827	6.61	9.04	5.91	19.44	17.64	12.5	7.18667	16.5267	1.34228	3.9439e-06
103318844	0.57	0.57	0.68	0	0	0	0.606667	0	-4.14811	0.000304123
103318849	0.03	0.08	0	0.97	0.99	0.66	0.0366667	0.873333	4.12499	1.04514e-07
103318851	0.47	0.75	0.73	7.01	1.19	1.43	0.65	3.21	1.86037	0.000323385
103318856	2.36	3.36	2.86	0.25	0.53	0.64	2.86	0.473333	-2.43109	4.5471e-10
103318859	1.53	1.11	2.06	0.18	0.53	0.35	1.56667	0.353333	-1.95631	0.000661997
103318863	0.35	0.24	0.34	1.17	1.4	1.3	0.31	1.29	2.19393	1.7642e-10
103318882	11.9	38.95	3.24	0	0.41	0.28	18.03	0.23	-4.34794	9.992e-05
103318887	17.51	32.21	0.53	0	0.35	0.35	16.75	0.233333	-4.00109	0.000495473
103318893	6.71	6.76	6.03	2.51	2.88	2.61	6.5	2.66667	-1.16526	1.48647e-12
103318902	2.75	2.56	2.18	0.39	0.95	0.65	2.49667	0.663333	-1.78055	2.44185e-08
103318906	24.43	25.46	22.95	51.05	37.97	44.3	24.28	44.44	1.00413	3.21463e-09
103318921	0.01	0.12	0.01	0.38	0.44	0.46	0.0466667	0.426667	2.89831	8.84744e-05
103318922	6.02	6.4	6.19	1.27	1.39	1.58	6.20333	1.41333	-2.02036	5.20281e-36
103318930	32.51	23.85	19.75	8.76	10.41	9.22	25.37	9.46333	-1.29708	2.47202e-10
103318936	7.13	6.28	5.28	2.02	3.32	3.02	6.23	2.78667	-1.28429	2.64199e-10
103318941	53.07	64.31	65.71	174.01	126.43	138.56	61.03	146.333	1.40937	1.46708e-14
103318946	26.02	25	23.14	10.08	12.16	11.52	24.72	11.2533	-1.02341	8.2441e-26
103318952	2.68	2.51	2.27	0.85	1.27	0.99	2.48667	1.03667	-1.15156	3.39021e-08
103318954	12.23	13.32	11.8	0.86	1.5	0.89	12.45	1.08333	-3.38636	2.73758e-61
103318956	19.22	19.19	19.72	7.55	10.33	8.99	19.3767	8.95667	-1.01776	2.17038e-18
103318964	0	0	0	6.74	1.08	1.85	0	3.22333	7.61082	5.12981e-15
103318975	0.87	0.63	1.44	0	0.05	0.18	0.98	0.0766667	-3.19763	3.56647e-05
103318976	1.55	1.17	1.61	8.93	7.41	10.12	1.44333	8.82	2.23452	1.88e-09
103318982	3.47	3.31	2.93	0.71	1.25	1.18	3.23667	1.04667	-1.52118	5.24367e-13
103318988	12.71	11	11.14	3.87	5.09	4.34	11.6167	4.43333	-1.28354	1.00921e-20
103318989	23.19	27.71	62.58	4.2	11.48	6.83	37.8267	7.50333	-2.12537	0.000104711
103318997	10.2	12.3	10.9	20.58	19.02	24.41	11.1333	21.3367	1.06508	4.1802e-10
103319004	22.51	21.97	29.25	42.04	45.7	45.93	24.5767	44.5567	1.00136	5.73933e-11
103319016	5.81	6.43	6.89	1.71	3.07	2.68	6.37667	2.48667	-1.23287	2.54272e-06
103319023	4.34	2.11	2.51	9.96	8	6.28	2.98667	8.08	1.53593	1.27614e-05
103319025	7.89	8.89	7.95	1.64	2.12	1.84	8.24333	1.86667	-1.95071	4.66464e-41
103319030	10.23	8.76	8.45	3.55	4.21	3.77	9.14667	3.84333	-1.25948	4.40333e-20
103319044	5.92	5.07	5.47	1.09	1.18	0.92	5.48667	1.06333	-2.25572	7.6658e-29
103319053	1.4	1.14	7.7	0.27	0.74	0.65	3.41333	0.553333	-2.34843	0.00040926
103319054	0.73	0.74	0.93	0.31	0.29	0.22	0.8	0.273333	-1.39914	0.000377188
103319069	9.54	9.35	9.94	3.84	4.22	3.93	9.61	3.99667	-1.15171	2.69376e-24
103319075	26.95	35.24	37.88	85.59	66.61	82.93	33.3567	78.3767	1.36695	1.59763e-13
103319115	10.35	10.14	9.21	24.06	25.67	22.81	9.9	24.18	1.4104	4.19307e-26
103319116	5.65	6.87	5.06	0.62	0.72	1.08	5.86	0.806667	-3.09679	6.09921e-36
103319126	11.15	10.55	8.91	25.08	18.26	20.65	10.2033	21.33	1.18801	1.20313e-09
103319129	58.25	57.34	63.15	18.59	18.8	18.51	59.58	18.6333	-1.53188	7.24964e-32
103319135	8.64	6.84	6.66	14.95	18.75	13.73	7.38	15.81	1.20738	2.90594e-11
103319144	3.04	3.49	2.85	0.64	0.99	0.8	3.12667	0.81	-1.66446	3.85325e-11
103319147	7.78	8.41	6.23	1.75	2.66	2.78	7.47333	2.39667	-1.72856	2.12945e-26
103319154	44.97	49.15	80.49	19.97	35.61	20.3	58.2033	25.2933	-1.09139	3.11543e-05
103319175	14.56	14.52	14.41	29.52	26.27	28.73	14.4967	28.1733	1.57512	9.08764e-25
103319176	2.82	2.59	2.68	8.53	7.22	8.1	2.69667	7.95	1.8164	1.48557e-20
103319177	10.78	12	8.81	3.23	5.41	4.29	10.53	4.31	-1.17007	2.00486e-08
103319182	17.36	18.16	23.24	6.1	8.05	7.39	19.5867	7.18	-1.33511	7.82368e-17
103319184	1.32	2.69	1.15	0.47	0.52	0.46	1.72	0.483333	-1.66202	3.78771e-05
103319210	76.62	27.43	199.19	0.11	2.87	4.7	101.08	2.56	-4.05105	8.32246e-05
103319221	4.63	6.19	0.67	0	0.16	0.08	3.83	0.08	-4.78243	4.32339e-09
103319239	0	0	0.05	166.57	10.28	15.99	0.0166667	64.28	6.6334	4.34397e-09
103319241	1.45	1.48	1.01	0.35	0.55	0.51	1.31333	0.47	-1.35665	9.27863e-07
103319251	5.38	4.87	4.58	1.58	1.81	1.61	4.94333	1.66667	-1.45322	1.33e-17
103319253	2.94	3.61	3.47	9.19	8.18	8.54	3.34	8.63667	1.71706	1.77432e-09
103319256	3.73	6.6	8.06	0.98	2.17	1.41	6.13	1.52	-1.86331	3.29554e-07
103319266	0	0	0.27	2.44	3.19	1.74	0.09	2.45667	4.36628	3.9425e-08
103319277	12.15	11.08	10.55	24.41	22.49	22.49	11.26	23.13	1.16329	1.495e-14
103319286	2.79	2.89	2.22	1.68	1.56	1.93	2.63333	1.72333	-1.00265	1.2951e-09
103319296	7.46	7.77	8.96	17.05	14.93	18.08	8.06333	16.6867	1.16462	3.01666e-13
103319317	27.26	29.55	23.06	142.79	101.26	162.85	26.6233	135.633	2.46323	7.64193e-37
103319318	0.47	0.64	0.24	4.76	4.67	6.92	0.45	5.45	3.64988	1.75259e-22
103319319	0.08	0.11	0.04	2.94	2.83	4.87	0.0766667	3.54667	5.28078	1.06065e-17
103319320	16.04	15.03	14.34	25.06	28.07	35.84	15.1367	29.6567	1.08291	1.85495e-12
103319321	1.74	2.36	1.94	0.58	0.79	0.51	2.01333	0.626667	-1.68279	6.82581e-10
103319322	3.74	3.9	3.07	0	0.1	0	3.57	0.0333333	-6.39668	1.48323e-17
103319329	2.46	1.7	4.11	9.45	8.31	9.56	2.75667	9.10667	1.81797	7.90639e-09
103319333	44.19	48.79	43.78	81.52	82.19	97.17	45.5867	86.96	1.06208	6.58581e-21
103319335	16.55	15.3	40.73	5.8	12.65	8.1	24.1933	8.85	-1.32109	0.000576641
103319344	12.25	11.79	12.6	0.86	1.76	1.13	12.2133	1.25	-3.02532	2.09137e-51
103319350	2.34	5.05	2.83	0.12	0.79	0.36	3.40667	0.423333	-2.6989	1.12158e-05
103319351	0.91	0.91	0.57	0.11	0.14	0.06	0.796667	0.103333	-2.78758	4.27705e-08
103319353	2.53	1.93	1.78	0.22	0.57	0.43	2.08	0.406667	-1.8379	2.00845e-07
103319359	177.88	215.78	192.63	508.45	310.66	356.74	195.43	391.95	1.14946	3.55674e-08
103319394	43.82	48.94	54.8	103.63	121.49	140.6	49.1867	121.907	1.43798	2.76982e-25
103319415	5.3	6.23	5	1.09	1.43	1.39	5.51	1.30333	-1.95991	1.81903e-34
103319421	6.81	6.39	6.32	1.88	3.87	2.44	6.50667	2.73	-1.13291	3.31851e-05
103319427	0.29	0.39	0.47	0	0.08	0.02	0.383333	0.0333333	-2.96658	0.000360855
103319434	0	0.03	0	28.43	5.06	6.7	0.01	13.3967	7.48985	7.7137e-14
103319435	0.79	1.17	0.83	0.09	0.04	0	0.93	0.0433333	-4.00248	2.53437e-09
103319443	0.79	0.94	0.91	3.52	2.21	2.34	0.88	2.69	1.71129	1.17249e-08
103319449	5	2.49	6.53	0.91	1.64	2.3	4.67333	1.61667	-2.16967	7.8847e-08
103319455	0.62	0.58	0.39	0.13	0.13	0.06	0.53	0.106667	-2.05861	0.000715001
103319460	27.09	12.58	60.39	0.28	3.15	2.34	33.3533	1.92333	-3.47993	7.60601e-05
103319463	0.32	0.55	0.61	0	0	0	0.493333	0	-4.9003	7.71434e-06
103319469	66.94	55.99	56.38	17.29	20	18.25	59.77	18.5133	-1.58218	1.79504e-47
103319471	30.99	30.79	28.01	40.71	76.35	71	29.93	62.6867	1.17809	8.01798e-09
103319476	1.83	1.3	1.81	0.5	0.62	0.61	1.64667	0.576667	-1.38536	4.42365e-07
103319483	4.23	4.74	4.59	12.52	7.56	10.99	4.52	10.3567	1.31643	9.47363e-08
103319501	0.26	0.38	0.13	1.51	0.89	1.65	0.256667	1.35	2.33049	0.000381342
103319502	0	0.04	0	7.75	8.08	9.04	0.0133333	8.29	8.0705	4.93331e-19
103319503	0	0	0	0.77	0.73	1.04	0	0.846667	5.26523	8.90624e-07
103319508	8.81	9.94	9.72	20.75	18.5	19.6	9.49	19.6167	1.15683	3.09712e-15
103319510	11.56	9.47	10.66	25.07	31.28	27.4	10.5633	27.9167	1.50888	3.14498e-30
103319511	20.25	19.48	18.03	8.05	9.52	7.85	19.2533	8.47333	-1.07075	1.69746e-21
103319516	4.79	3.34	2.28	16.32	11.8	13.77	3.47	13.9633	2.10905	7.42422e-14
103319518	2.06	1.73	1.42	3.59	5.4	4.76	1.73667	4.58333	1.37322	3.23164e-08
103319523	16.73	14.33	12.94	4.25	5.67	4.94	14.6667	4.95333	-1.45751	5.12411e-27
103319530	14.78	12.23	11.66	3.69	4.57	4.15	12.89	4.13667	-1.52874	1.67084e-32
103319534	5.37	6.23	4.61	0.33	0.57	0.42	5.40333	0.44	-3.48388	7.25162e-46
103319540	0.38	0.51	0.26	4.57	2.68	3.35	0.383333	3.53333	3.35131	9.58282e-18
103319545	0.22	0.27	0.21	1.51	1	0.96	0.233333	1.15667	2.36351	1.06313e-06
103319550	857.91	952.27	833.07	365.29	447.71	362.47	881.083	391.823	-1.04626	7.48774e-27
103319552	337.11	354.77	295.98	28.3	41.03	39.93	329.287	36.42	-3.054	1.69345e-124
103319553	303.52	321.4	315.14	52.84	73.73	65.47	313.353	64.0133	-2.17196	1.24356e-100
103319558	20.2	18.39	17.6	4.33	5.45	6.45	18.73	5.41	-2.00119	1.08106e-44
103319561	4.67	4.87	4.49	7.12	9.69	10.64	4.67667	9.15	1.07426	7.02186e-09
103319566	77.64	68.45	75.59	392.4	178.44	183.6	73.8933	251.48	1.8508	4.00652e-05
103319571	18.52	26.82	25.83	43.59	47.04	52.83	23.7233	47.82	1.14164	1.14928e-11
103319573	1.97	2.71	2.01	6.89	5.26	6.33	2.23	6.16	1.6004	2.89053e-05
103319575	74.22	75.24	76.84	139.46	143.1	142.79	75.4333	141.783	1.04635	1.39236e-32
103319577	123.98	86.49	93.75	14.76	28.89	18.05	101.407	20.5667	-2.16842	2.45535e-20
103319579	5.67	5.15	4.48	1.98	2.35	2.6	5.1	2.31	-1.06308	8.41902e-12
103319581	2.71	3.79	2.26	14.3	9.12	10.89	2.92	11.4367	2.08399	1.1373e-12
103319584	10.51	8.4	8.32	16.03	19.08	22.34	9.07667	19.15	1.18376	2.20621e-12
103319586	90.72	100.69	112.2	40.68	47.85	43.28	101.203	43.9367	-1.09179	6.89592e-25
103319587	1.28	0.88	2.04	0	0	0	1.4	0	-7.43452	4.1849e-15
103319589	2.02	2.53	2.58	4.93	5.32	5.35	2.37667	5.2	1.22287	2.71175e-11
103319603	8.18	6.92	5.13	1.18	3.76	2.26	6.74333	2.4	-1.35913	0.000327925
103319606	4.23	5.59	2.82	8.3	9.21	9.68	4.21333	9.06333	1.22612	1.02555e-05
103319619	5.2	5.47	4.64	1.07	2.78	1.74	5.10333	1.86333	-1.32496	6.20996e-07
103319631	0.65	0.92	0.26	10.06	12.13	6.95	0.61	9.71333	4.02981	3.41632e-26
103319636	1.15	1.21	1.11	0.14	0.19	0.22	1.15667	0.183333	-2.51476	2.37574e-12
103319654	4.83	6.25	3.49	45.63	26.04	34.35	4.85667	35.34	2.94579	3.94437e-26
103319665	1	0.99	1.27	0.11	0.19	0.28	1.08667	0.193333	-2.24729	2.84317e-05
103319688	0.59	0.98	0.64	4.73	4.03	6.73	0.736667	5.16333	2.85813	3.18205e-11
103319693	16.21	45.64	4.35	0.17	2.15	1.81	22.0667	1.37667	-3.187	0.0008881
103319697	77.74	68.07	70.33	29.98	35.5	31.72	72.0467	32.4	-1.04389	4.27967e-26
103319705	16.45	18.98	18.46	1.55	2.51	2.48	17.9633	2.18	-2.92186	2.90888e-64
103319706	6.44	5.66	5.49	1.76	3.56	2.34	5.86333	2.55333	-1.08412	3.02043e-05
103319717	0.09	0.48	0.22	2.96	2.27	1.95	0.263333	2.39333	3.1794	2.20766e-10
103319718	3.28	4.43	3.78	1.18	2.04	1.56	3.83	1.59333	-1.07425	1.78853e-06
103319726	7.09	6.57	5.86	10.6	10.3	17.17	6.50667	12.69	1.06856	1.59253e-06
103319744	34.76	32.01	32.73	59.24	68.53	68.73	33.1667	65.5	1.09978	5.48194e-31
103319752	0.06	0.2	0.11	3.15	2.81	2.01	0.123333	2.65667	4.4817	9.44469e-18
103319754	5.03	12.33	4.85	1.5	2.58	1.06	7.40333	1.71333	-1.90513	4.40372e-05
103319761	21.06	21.28	24.37	31.71	45.53	48.63	22.2367	41.9567	1.02762	3.75602e-10
103319764	20.15	17.26	16.93	5.39	7.08	6.47	18.1133	6.31333	-1.39564	3.98866e-30
103319765	582.28	601.37	643.04	1226.31	1173.18	1222.49	608.897	1207.33	1.13731	2.83051e-32
103319781	350.96	327.52	328.83	122.48	150.67	127.42	335.77	133.523	-1.21581	2.20744e-39
103319787	3.21	1.75	2.07	25.09	26.39	24.89	2.34333	25.4567	3.53408	6.39095e-52
103319791	7	8.34	4.97	0.12	0.7	0.27	6.77	0.363333	-4.00976	6.36831e-20
103319802	0.09	0	0.21	1.83	0.94	0.85	0.1	1.20667	3.30359	1.2065e-05
103319804	17.03	13.73	19.98	4.23	7.92	6.25	16.9133	6.13333	-1.34867	1.75555e-09
103319809	18.3	17.65	11.49	74.93	39.05	44.93	15.8133	52.97	1.86222	4.05299e-11
103319812	22.86	26.96	25.97	63	51.74	58.85	25.2633	57.8633	1.33764	9.76007e-17
103319832	9.38	9.64	7.61	3.41	4.3	4.54	8.87667	4.08333	-1.07269	1.16299e-11
103319833	1.06	1.73	1.42	2.87	3.99	3.73	1.40333	3.53	1.42783	4.3258e-07
103319835	11.01	10.9	9.58	3.47	3.83	3.58	10.4967	3.62667	-1.35563	1.35341e-33
103319851	0	0	0	1.89	0.26	0.13	0	0.76	4.94237	1.29353e-05
103319854	10.56	10.66	12.02	27.49	21.58	26.6	11.08	25.2233	1.30706	1.36537e-14
103319863	3.54	3.61	3.51	8.52	7.26	7.72	3.55333	7.83333	1.2589	7.39996e-13
103319880	58.8	58.08	56.49	149.03	115.05	126.4	57.79	130.16	1.31112	2.45293e-17
103319883	5.88	5.78	4.53	0.88	1.74	1.21	5.39667	1.27667	-2.07302	3.08311e-23
103319890	1.22	0.93	1.09	0.1	0.38	0.23	1.08	0.236667	-2.0354	1.67842e-06
103319896	11.07	8.63	8.16	3.09	4.14	3.65	9.28667	3.62667	-1.25436	4.42106e-15
103319907	14.18	6.66	2.64	0	0	0	7.82667	0	-8.36097	1.93927e-19
103319919	5.77	5.14	3.82	1.17	2.01	1.68	4.91	1.62	-1.42971	1.45955e-09
103319944	7.14	6.65	6.71	24.51	16.31	17.29	6.83333	19.37	1.62284	8.51864e-14
103319946	12.67	12.17	11.46	1.26	2.43	2.77	12.1	2.15333	-2.35296	5.73647e-19
103319949	1.96	2.98	1.44	26.03	15.84	23.46	2.12667	21.7767	3.44868	1.61759e-31
103319951	0.35	0.76	0.3	0	0	0	0.47	0	-4.86322	1.03603e-05
103319965	10.2	10.67	10.8	28.08	18.89	19.4	10.5567	22.1233	1.19586	4.97541e-08
103319972	3151.17	2414.14	2781.41	632.39	1379.35	1102.41	2782.24	1038.05	-1.13382	2.45415e-06
103319989	3.8	4.55	3.32	0.99	1.35	1.24	3.89	1.19333	-1.57742	7.00759e-12
103319991	13.9	12.81	11.77	5.38	5.82	5.35	12.8267	5.51667	-1.1034	5.69054e-21
103319993	5.85	6.06	6.55	10.02	12.44	14.83	6.15333	12.43	1.12876	2.21393e-08
103320002	26.16	24.14	25.41	10.98	11.31	10.49	25.2367	10.9267	-1.09512	9.48551e-28
103320005	10.59	8.43	9.08	2.18	3.15	2.84	9.36667	2.72333	-1.64172	1.7667e-27
103320009	3.67	3.1	4.83	0.89	0.85	0.77	3.86667	0.836667	-2.06818	6.12388e-13
103320011	18.41	16.6	13.66	6.1	9.14	7.6	16.2233	7.61333	-1.14287	4.08902e-12
103320013	4.94	4.77	3.54	1.08	1.98	1.17	4.41667	1.41	-1.5328	1.06018e-09
103320015	34.47	29.61	28.78	13.58	14.31	13.16	30.9533	13.6833	-1.06594	1.81587e-20
103320018	7.04	6.66	5.72	2.23	3.23	2.84	6.47333	2.76667	-1.11919	1.93657e-14
103320025	5.4	5.61	5.11	1.73	2.29	2.25	5.37333	2.09	-1.25674	7.97675e-12
103320029	0.58	0.61	0.16	1.57	1.5	1.28	0.45	1.45	1.73946	0.000976069
103320033	41.62	39.86	36.42	15.61	18.77	17.89	39.3	17.4233	-1.06733	7.59311e-30
103320034	1.44	1.71	1.37	0.22	0.35	0.48	1.50667	0.35	-1.9241	3.28455e-05
103320038	43.09	47.05	47.51	256.84	181.92	197.94	45.8833	212.233	2.33918	1.90047e-40
103320041	13.76	12.92	9.46	71.28	33.15	50.88	12.0467	51.77	2.23349	4.80783e-13
103320045	34.79	43.46	43.45	91.06	85.24	87.86	40.5667	88.0533	1.25472	2.74936e-21
103320047	0.4	0.61	0.63	11.37	1.18	2.63	0.546667	5.06	2.93839	0.000440616
103320055	15.7	4.47	6.85	1.44	0.95	3.09	9.00667	1.82667	-2.06606	0.000183157
103320057	2.32	2.05	2.68	0.35	0.92	0.5	2.35	0.59	-1.8619	1.90328e-07
103320058	10.13	6.59	4.24	0.11	0.35	0.21	6.98667	0.223333	-4.74142	3.63275e-31
103320059	91.08	95.34	91.22	241.26	174	190.13	92.5467	201.797	1.26496	5.10535e-14
103320060	357.31	364.81	402.17	1496.21	676.71	786.08	374.763	986.333	1.49857	0.000401786
103320062	0.85	1.01	0.85	2.44	3.42	3.03	0.903333	2.96333	1.8184	1.74166e-13
103320076	147.89	57.39	287.65	0.3	6.67	6.01	164.31	4.32667	-4.23208	9.69956e-06
103320087	2.68	3.32	3.48	1.19	1.58	0.99	3.16	1.25333	-1.27134	2.28263e-06
103320101	3.93	3.06	2.61	8.57	5.18	7.34	3.2	7.03	1.24896	5.70816e-06
103320102	15.64	13.15	17.18	6.78	5.5	6.72	15.3233	6.33333	-1.12399	1.72936e-06
103320103	28.27	30.98	27.02	83.57	62.82	70.69	28.7567	72.36	1.46516	2.05428e-18
103320118	0.03	0.02	0	1.53	0.25	0.2	0.0166667	0.66	4.47977	2.07446e-06
103320128	3.37	4.1	4.9	8.71	11.08	9.04	4.12333	9.61	1.34335	7.94144e-07
103320139	12.05	11.94	12.65	22.92	20.82	23.26	12.2133	22.3333	1.00476	3.68323e-10
103320147	13.49	12.23	12.1	3.95	4.45	3.52	12.6067	3.97333	-1.55443	9.43545e-36
103320156	1	0.46	0.6	0	0	0	0.686667	0	-4.0077	0.000560558
103320159	5.78	4.58	4.08	1.09	1.37	1.12	4.81333	1.19333	-1.89465	1.26761e-24
103320162	375.71	72.23	341.51	0	0.77	1.89	263.15	0.886667	-5.30344	2.92841e-06
103320169	132.93	157.54	141.32	322.04	311.99	296.88	143.93	310.303	1.25582	7.47907e-30
103320171	7.57	7.19	6.74	1.22	1.95	2.2	7.16667	1.79	-1.91378	1.23635e-20
103320175	3.63	4.3	4.72	9.81	6.48	9.39	4.21667	8.56	1.12814	1.18578e-05
103320206	3.18	7.32	1.17	39.66	14.51	19.98	3.89	24.7167	2.55233	0.00056017
103320216	41.13	42.17	39.3	18.47	19.22	17.91	40.8667	18.5333	-1.02503	1.04028e-32
103320219	36.09	33.78	27.2	10.96	12.53	11.08	32.3567	11.5233	-1.41395	3.54575e-27
103320220	2.58	2.67	0.84	12.17	6.49	7.56	2.03	8.74	2.18862	7.20926e-07
103320223	18.4	18.28	16.99	53.47	40.41	41.01	17.89	44.9633	1.45381	4.62647e-17
103320225	5.87	6.62	6.06	2.01	3.32	1.88	6.18333	2.40333	-1.2491	1.53473e-08
103320226	5.42	4.97	5.31	2.12	2.89	2.19	5.23333	2.4	-1.01353	3.20892e-09
103320229	1.35	1.42	1.32	3.04	3.23	2.7	1.36333	2.99	1.24395	0.000109383
103320231	1.35	1.42	1.32	3.04	3.23	2.7	1.36333	2.99	1.24395	0.000109383
103320250	1.8	2.06	1.27	0.52	0.68	0.77	1.71	0.656667	-1.2408	0.000439072
103320253	3.73	4.5	2.48	7.73	6.93	6.55	3.57	7.07	1.1016	1.04442e-06
103320254	8.38	8.29	7.71	2.39	4.26	4.01	8.12667	3.55333	-1.08401	2.08329e-08
103320276	5.41	5.41	5.34	0.48	2.63	1.29	5.38667	1.46667	-1.69836	0.000651327
103320279	51.5	52.68	46.86	187.47	134.97	167.88	50.3467	163.44	1.82839	1.84079e-28
103320281	0.79	0.75	1.07	0.04	0.29	0.18	0.87	0.17	-2.31809	0.000103371
103320289	5.76	5.83	5.33	1.87	2.66	2.46	5.64	2.33	-1.16028	6.33035e-15
103320290	0.03	0	0.05	0.56	1	1.29	0.0266667	0.95	4.65442	5.45422e-09
103320291	1.11	1.25	1.37	0.06	0.21	0.11	1.24333	0.126667	-3.1001	5.26463e-13
103320300	3.24	3.95	5.45	0.95	2.03	1.35	4.21333	1.44333	-1.3964	0.000348762
103320310	0.14	0	0	0.31	0.41	1.41	0.0466667	0.71	3.42277	0.000427516
103320311	0	0	0	0.31	0.16	0.36	0	0.276667	4.17491	0.000293212
103320313	3.78	3.83	2.47	8.44	8.22	9.31	3.36	8.65667	1.47717	2.84464e-11
103320327	3.28	2.73	5.05	0.53	1.06	0.97	3.68667	0.853333	-1.9659	6.71796e-08
103320332	13.38	14.72	13.98	4.95	7.65	5.44	14.0267	6.01333	-1.10847	1.47935e-11
103320333	17.24	19.02	17.15	43.34	44.87	70.05	17.8033	52.7533	1.67311	1.56494e-19
103320334	53.24	57.79	60	113.42	98.54	104.35	57.01	105.437	1.01895	1.99526e-15
103320342	65.49	68.5	68.38	205.75	259	338.01	67.4567	267.587	2.10188	6.67795e-41
103320345	0.15	0.15	0.17	4.42	2.01	3.12	0.156667	3.18333	4.32604	6.97106e-20
103320347	10.66	12.15	10.85	36.74	22.76	23.07	11.22	27.5233	1.42037	1.24369e-09
103320350	32.29	20.43	24.74	6.28	9.06	7.72	25.82	7.68667	-1.62189	1.62433e-15
103320351	7.43	5.22	7.3	17.24	30.13	22.04	6.65	23.1367	1.88265	1.7584e-18
103320355	11.96	15.32	12.61	5.13	5.65	4.02	13.2967	4.93333	-1.30244	1.44108e-12
103320368	18.39	18.02	19.05	5.54	8.22	8.05	18.4867	7.27	-1.30271	2.03703e-18
103320369	151.68	131.97	120.43	344.63	328.04	369.56	134.693	347.41	1.48204	1.85298e-33
103320375	17.08	18.33	18.18	33.83	43.58	36.35	17.8633	37.92	1.19763	2.08276e-28
103320383	8.9	9.57	11.34	50.7	41.08	50.83	9.93667	47.5367	2.148	3.41381e-41
103320392	3.05	3.53	3.41	1.49	1.61	1.58	3.33	1.56	-1.09668	5.42236e-09
103320395	106.98	138.74	148.6	291.46	274.28	393.11	131.44	319.617	1.41397	5.94663e-16
103320399	16.85	15.75	17.38	31.47	29.37	30.38	16.66	30.4067	1.00661	1.18177e-10
103320402	0.5	0.75	0.58	3.45	3.01	2.51	0.61	2.99	2.38523	3.81421e-17
103320410	77.52	94.49	98.24	199.62	192.32	194.75	90.0833	195.563	1.2614	1.35568e-23
103320420	87.68	86.2	81.71	33.94	40.17	35.14	85.1967	36.4167	-1.09938	1.00491e-42
103320422	39.16	54.4	48.18	17.94	20.2	21.75	47.2467	19.9633	-1.11962	4.28214e-16
103320426	11.43	13.95	13.02	2.25	4.34	2.47	12.8	3.02	-1.98137	4.30481e-15
103320430	0.5	0.33	0.98	1.73	2.7	2.41	0.603333	2.28	1.94317	4.06318e-05
103320441	5.37	4.92	4.88	8.03	14.29	7.96	5.05667	10.0933	1.10096	6.82727e-05
103320451	4.38	4.49	3.79	1.16	1.21	1.58	4.22	1.31667	-1.55625	4.64673e-13
103320455	0.43	0.53	0.52	3.56	1.59	1.59	0.493333	2.24667	2.22111	8.43506e-05
103320457	1.1	0.44	4.32	0	0	0	1.95333	0	-5.98755	1.59915e-08
103320470	1.13	1.07	0.9	0.09	0.1	0.07	1.03333	0.0866667	-3.3475	8.11852e-15
103320475	1.29	0.78	0.97	6.57	3.54	3.31	1.01333	4.47333	2.19791	1.70546e-06
103320476	2.61	3.35	3.68	1.6	1.47	1.28	3.21333	1.45	-1.00529	0.000717419
103320483	2.11	2.63	1.51	6.14	3.36	5.03	2.08333	4.84333	1.33416	0.000362621
103320496	8.03	6.76	7.44	1.5	3.47	3.14	7.41	2.70333	-1.34204	9.05588e-07
103320502	55.52	63.29	59.16	16.95	20.38	18.62	59.3233	18.65	-1.55574	2.52885e-78
103320510	166.53	131.65	157.12	14.1	39.63	28.04	151.767	27.2567	-2.36068	2.61468e-18
103320511	0.8	1.03	0.91	3.11	5.18	5.69	0.913333	4.66	2.42104	5.9843e-14
103320512	1.54	1.46	1.42	12.47	8.79	10.88	1.47333	10.7133	2.31884	1.09663e-20
103320518	2.45	2.43	3.7	0.03	0.58	0.12	2.86	0.243333	-3.2089	1.03122e-06
103320541	0.33	0.29	0.16	1.61	1.31	1.5	0.26	1.47333	2.51856	2.73078e-06
103320542	10.52	10.48	11.54	3.37	4.91	4.27	10.8467	4.18333	-1.26475	1.52328e-17
103320546	0.3	0.15	0.23	3.01	1.04	3.12	0.226667	2.39	3.45202	9.47168e-10
103320561	18.07	17.45	16.53	5.54	5.94	4.94	17.35	5.47333	-1.54438	3.68778e-33
103320576	7.56	7.31	7.39	1.01	3.41	3.46	7.42	2.62667	-1.37891	0.000157117
103320591	0.58	0.43	0.79	4.54	5.56	3.33	0.6	4.47667	2.95132	1.54367e-18
103320599	4.9	6.38	5.96	20.15	10.75	15.48	5.74667	15.46	1.55421	9.35108e-08
103320606	0.23	0.28	0.34	0.03	0.07	0.03	0.283333	0.0433333	-2.42713	2.35499e-05
103320614	16	15.76	17.21	59.54	31.5	28.91	16.3233	39.9833	1.41725	5.50481e-07
103320633	27.1	30.76	29.68	8.37	14.1	11.84	29.18	11.4367	-1.23303	6.44335e-13
103320636	15.3	13.64	19.56	2.08	4.68	3.32	16.1667	3.36	-2.12544	5.21026e-16
103320647	114.22	109.79	101.28	37.42	58.86	46.96	108.43	47.7467	-1.07812	4.06085e-15
103320657	42.2	41.76	41.13	94.98	78.05	87.44	41.6967	86.8233	1.1932	2.02242e-17
103320665	10.99	10.08	9.27	3.43	5.05	4.42	10.1133	4.3	-1.10043	3.05059e-14
103320670	4.51	4.14	3.73	1.45	2.12	1.93	4.12667	1.83333	-1.02838	3.10882e-06
103320679	10.03	9.42	9.58	0.59	1.08	1.19	9.67667	0.953333	-3.29645	1.50107e-53
103320682	2.64	3.11	3.05	1.22	1	1.47	2.93333	1.23	-1.10761	1.40627e-06
103320686	41.35	44.24	39.65	95.95	77.27	81.58	41.7467	84.9333	1.15972	5.29476e-15
103320694	14.99	14.2	14.34	26.03	33.85	25.18	14.51	28.3533	1.07711	6.41466e-15
103320696	9.3	9.08	9.15	0	0	0	9.17667	0	-8.97109	4.83372e-25
103320705	0.66	0.16	0.49	3.65	3.64	2.76	0.436667	3.35	2.96003	2.88247e-11
103320724	0.39	0.48	0.38	1.37	2.14	1.68	0.416667	1.73	2.11921	1.65341e-07
103320735	9.66	10.26	10.44	22.06	21.31	22.78	10.12	22.05	1.24214	2.11914e-24
103320737	54.46	60.91	53.98	13.82	22.62	25.39	56.45	20.61	-1.21823	1.5079e-11
103320739	17.77	14.72	16.02	4.74	6.23	5.23	16.17	5.4	-1.47409	2.10556e-28
103320753	29.94	27.96	23.3	11.28	13.51	12.57	27.0667	12.4533	-1.00907	1.89364e-17
103320757	6.77	6.61	4.25	30.53	23.25	22.77	5.87667	25.5167	2.23189	6.01665e-22
103320758	1.22	0.96	0.6	3.78	1.78	2.71	0.926667	2.75667	1.65781	0.00031328
103320779	5.71	6.9	6.53	2.8	2.29	3.07	6.38	2.72	-1.08754	1.26811e-05
103320801	0.16	0.1	0.13	1.98	2.25	3.26	0.13	2.49667	4.17269	1.84517e-15
103320803	47.07	40.77	38.61	18.2	22.04	17.45	42.15	19.23	-1.01331	1.13105e-13
103320812	0	0.24	0.14	6.15	0.28	0.46	0.126667	2.29667	3.47549	0.000501876
103320814	27.04	28.83	33.82	5.22	9.79	8.28	29.8967	7.76333	-1.82833	2.627e-19
103320815	13.62	12.57	1.53	0.04	0.15	0.02	9.24	0.07	-5.70494	6.26673e-10
103320829	1.37	1.61	1.37	4.26	3.39	3.03	1.45	3.56	1.40866	1.82678e-08
103320831	41.46	38.48	38.39	14.8	18.28	15.35	39.4433	16.1433	-1.18013	6.29647e-33
103320833	7.86	5.02	4.26	8.4	15.29	12.99	5.71333	12.2267	1.19242	7.97246e-05
103320835	30.56	32.18	29.46	87.19	48.19	46.23	30.7333	60.5367	1.10747	1.57965e-05
103320836	6.34	4.35	3.56	1.44	1.82	1.52	4.75	1.59333	-1.45332	6.77746e-09
103320856	3.23	5.27	3.85	8.44	8.48	8.36	4.11667	8.42667	1.15832	7.59075e-06
103320858	88.55	40.96	16.53	3.85	4.29	3.18	48.68	3.77333	-3.34952	3.72956e-08
103320862	1344.96	1006.92	1158.95	38.84	114.36	79.29	1170.28	77.4967	-3.73016	2.93133e-22
103320869	86.01	92.27	109.04	450.19	441.09	484.86	95.7733	458.713	2.37644	2.32569e-85
103320872	39.24	36.92	49.07	9.07	14.45	12.87	41.7433	12.13	-1.66757	4.80029e-20
103320875	5.1	4.37	4.61	0.18	0.36	0.75	4.69333	0.43	-3.25908	1.06189e-15
103320887	0.56	0.35	0.28	0.2	0.96	1.04	0.396667	0.733333	2.13696	0.000551492
103320899	19.03	13.5	11.07	17.66	16.87	19.24	14.5333	17.9233	1.21364	1.56268e-10
103320917	0	0.02	0	0.35	0.2	0.55	0.00666667	0.366667	4.24228	2.72324e-05
103320922	20.52	8.75	3.26	0.05	0.07	0.02	10.8433	0.0466667	-6.64069	1.37686e-15
103320944	0.54	0.51	0.55	3.4	6.83	8.27	0.533333	6.16667	3.54851	2.29355e-21
103320947	1.01	1.06	0.92	0	0	0	0.996667	0	-6.73885	3.89828e-12
103320958	1.7	1.08	1.03	3.69	3.3	3.53	1.27	3.50667	1.56345	6.42563e-09
103320964	21.88	21.92	15.68	68.97	43.75	43.11	19.8267	51.9433	1.52118	9.24058e-10
103320971	10.36	9.9	12.1	3.05	3.91	3.21	10.7867	3.39	-1.54907	9.39186e-18
103320973	38.37	35.2	39.39	12.79	13.58	12.37	37.6533	12.9133	-1.42965	1.60616e-40
103320974	29.61	25.9	30.13	5.77	10.77	7.19	28.5467	7.91	-1.65487	1.7689e-17
103320981	20.62	19.34	18.81	2.29	2.53	3.22	19.59	2.68	-2.76741	6.11218e-53
103320993	1.06	2.21	0.2	0	0.02	0	1.15667	0.00666667	-5.58195	9.848e-09
103321000	9.3	8.72	8.66	2.3	4.35	3.33	8.89333	3.32667	-1.41542	1.66072e-10
103321002	12.22	14.51	12.5	23.93	45.88	28.08	13.0767	32.63	1.4328	3.34254e-09
103321019	879.61	819.77	749.83	2566.38	1884.67	2019.67	816.403	2156.91	1.54334	7.92877e-21
103321026	49.97	51.8	52.19	124.37	80.78	88.2	51.32	97.7833	1.06103	7.61051e-08
103321049	16.78	18.93	28.98	7.44	7.85	8.91	21.5633	8.06667	-1.29499	5.12266e-09
103321050	8.19	7.97	13.29	3.37	3.28	2.93	9.81667	3.19333	-1.48903	2.89829e-09
103321054	46	44.6	48.63	16.36	21.36	21.5	46.41	19.74	-1.06118	3.7909e-22
103321059	8.02	8.59	5.68	26.06	30.04	35.73	7.43	30.61	2.15072	2.49806e-31
103321065	12.15	12.57	13.13	4.86	5.15	4.61	12.6167	4.87333	-1.25335	7.73131e-24
103321067	10.42	10.66	11.45	33.23	25.36	26.02	10.8433	28.2033	1.50139	6.20304e-17
103321073	12.05	10.19	10.46	2.63	3.61	3.1	10.9	3.11333	-1.70143	1.75498e-40
103321083	23.48	15.25	51.63	4.89	5.56	7.14	30.12	5.86333	-2.15221	4.68171e-05
103321103	6.41	6.44	6.87	15.19	15.09	15.2	6.57333	15.16	1.32742	6.28757e-20
103321119	8.49	11.62	10.84	27.68	28.14	34.47	10.3167	30.0967	1.68984	1.99401e-19
103321125	0.04	0.05	0.07	1.25	1.87	1.95	0.0533333	1.69	5.07197	3.22663e-15
103321128	0.67	1.04	0.88	4.36	4.51	4.67	0.863333	4.51333	2.49125	7.89157e-18
103321138	16.05	18.06	15.88	33.21	31.38	31.18	16.6633	31.9233	1.07275	6.885e-14
103321141	53.53	70.2	68.1	145.28	135.35	160.42	63.9433	147.017	1.33831	3.08009e-21
103321158	53.47	60.38	55.22	156.36	106.72	130.61	56.3567	131.23	1.36365	1.13181e-13
103321187	4.04	4.4	4.21	1.7	1.77	2.06	4.21667	1.84333	-1.04136	5.41456e-08
103321189	4.43	3.7	9.38	1.69	1.45	1.31	5.83667	1.48333	-1.82452	4.22135e-07
103321196	23.93	22.76	25.67	56.46	45.96	51.12	24.12	51.18	1.22446	1.15458e-13
103321198	4.09	5.11	4.34	14.81	12.35	12.85	4.51333	13.3367	1.69067	8.513e-14
103321205	57.43	50.67	55.78	100.46	100.64	107.01	54.6267	102.703	1.02425	1.32426e-24
103321208	108.86	125.41	113.39	43.77	55.98	54.61	115.887	51.4533	-1.05461	1.01941e-28
103321210	5.87	3.58	4.38	0.7	0.26	1.13	4.61	0.696667	-2.44223	8.10128e-08
103321221	17.2	10.7	47.74	2.59	5.63	3.27	25.2133	3.83	-2.43616	0.000166703
103321229	14.49	15.22	15.34	5.73	5.66	4.92	15.0167	5.43667	-1.2442	4.67005e-28
103321234	3.66	4.22	3.04	7.57	8.13	7.5	3.64	7.73333	1.2093	1.12771e-07
103321236	5.89	4.22	6.84	1.58	2.45	1.46	5.65	1.83	-1.31177	2.59892e-06
103321242	0.41	0.5	0.39	1.06	0.95	1.16	0.433333	1.05667	1.42798	1.14676e-08
103321251	46.36	58.17	36.87	861.26	108.65	255.82	47.1333	408.577	2.95067	0.000147234
103321258	30	24.75	28.21	7.1	8.99	7.41	27.6533	7.83333	-1.70076	3.52972e-31
103321274	44.91	35.54	40.08	6.48	11.85	9.49	40.1767	9.27333	-2.00976	1.72728e-26
103321279	43.66	47.49	45.37	100.96	85.16	87.06	45.5067	91.06	1.1393	4.36998e-16
103321281	44.63	40.06	38.54	15.34	22.4	17.28	41.0767	18.34	-1.05527	1.42086e-14
103321288	34.39	21.16	17.14	293.61	249.01	350.58	24.23	297.733	3.69853	1.23713e-51
103321289	19.45	19.89	21.53	3.1	5.74	4.48	20.29	4.44	-1.99834	8.72724e-27
103321291	15.72	13.89	13.56	6.22	7.23	6.12	14.39	6.52333	-1.03056	5.47837e-19
103321310	114.83	107.89	112.15	446.73	272.24	231.25	111.623	316.74	1.62754	2.26377e-11
103321311	8.67	8.74	8.56	23.82	21.69	21.89	8.65667	22.4667	1.49418	1.76486e-29
103321318	175.1	219.86	223.42	602.2	630.38	692.79	206.127	641.79	1.76873	2.32494e-52
103321322	4.18	3.23	2.85	0.83	2.03	1.15	3.42	1.33667	-1.24054	0.000152626
103321326	1.76	1.47	1.2	15.44	5.12	7.37	1.47667	9.31	2.73384	3.39334e-12
103321329	571.56	651.46	788.36	19.66	83.88	38.23	670.46	47.2567	-3.55531	4.24436e-11
103321349	16.39	43.28	3.74	0.29	1.14	0.99	21.1367	0.806667	-3.94466	4.65902e-06
103321352	0.17	0.09	0.17	110.98	12.15	13.32	0.143333	45.4833	6.6338	1.3064e-11
103321354	2.14	2.02	1.9	0.42	0.73	0.64	2.02	0.596667	-1.62078	5.1313e-15
103321355	3.05	3	2.48	0.79	1.32	1.43	2.84333	1.18	-1.15545	2.57574e-06
103321364	77.65	86.78	84.28	176.4	179.32	186.96	82.9033	180.893	1.2692	3.78229e-42
103321392	0.16	0	0	0.42	0.78	1.31	0.0533333	0.836667	3.45515	0.000122775
103321393	12.92	12.24	13.65	2.43	4.9	3.84	12.9367	3.72333	-1.68935	4.93598e-16
103321399	0	0.2	0	7.49	15.05	17.97	0.0666667	13.5033	6.80541	3.43849e-19
103321404	33.67	23.14	26.72	278.63	369.76	372.83	27.8433	340.407	3.71672	3.2195e-115
103321419	14.28	13.31	14	2.57	3.96	3.81	13.8633	3.44667	-1.91219	1.33718e-31
103321438	19.79	19.1	24.92	52.07	64.32	41.97	21.27	52.7867	1.42573	1.15384e-13
103321440	1.96	0.21	0.54	0	0.06	0.05	0.903333	0.0366667	-4.24164	1.92229e-07
103321442	42.3	49.25	52.67	18.8	19.97	21.56	48.0733	20.11	-1.13287	8.82928e-20
103321449	0.85	1.37	0.88	1.72	1.94	1.93	1.03333	1.86333	1.02968	3.48703e-06
103321453	9.97	8.08	11.56	2.87	3.41	3.56	9.87	3.28	-1.45039	9.54272e-09
103321456	27.77	23.66	25.11	11.27	12.04	11.31	25.5133	11.54	-1.03038	1.35654e-20
103321483	9.02	12.3	11.57	3.05	4.77	3.73	10.9633	3.85	-1.39561	4.08013e-14
103321487	3.6	2.78	2.38	0.49	1.01	1.17	2.92	0.89	-1.50873	8.97754e-05
103321488	21.06	24.64	2.58	0.24	0.8	0.33	16.0933	0.456667	-4.36458	1.37995e-07
103321498	7.2	6.27	6.12	1.89	3.52	3.39	6.53	2.93333	-1.05018	2.2659e-06
103321505	11.38	9.08	14.08	21.15	22.48	23.43	11.5133	22.3533	1.06451	6.72062e-09
103321520	1.51	1.77	1.83	7.85	4.25	5.15	1.70333	5.75	1.85665	1.42367e-06
103321526	48.42	49.16	49.9	17.01	24.73	18.64	49.16	20.1267	-1.18023	3.77447e-19
103321531	18.28	16.03	16.35	5.59	8.01	6.8	16.8867	6.8	-1.20475	2.21154e-18
103321542	0.2	0.13	0.14	1.35	3.15	2.24	0.156667	2.24667	3.90793	7.84783e-20
103321548	2.35	1.47	1.49	0.03	0.06	0.19	1.77	0.0933333	-3.85097	1.23517e-09
103321562	113.14	102.86	147.46	312.18	218.77	172.94	121.153	234.63	1.08004	9.22127e-06
103321566	9.63	8.74	10.48	1.07	2.45	1.62	9.61667	1.71333	-2.49676	7.10321e-28
103321576	4.05	3.04	5	0.73	0.88	0.73	4.03	0.78	-2.21231	4.19873e-11
103321582	93.42	117.56	133.31	261.35	246.54	285.8	114.763	264.563	1.33734	5.26563e-19
103321583	5.26	5.23	5.89	1.16	0.96	1.12	5.46	1.08	-2.1724	1.70071e-16
103321592	7.01	9.58	9.68	21.65	24.45	26.9	8.75667	24.3333	1.59134	1.8827e-21
103321596	2.34	3.14	3.05	8.45	12.61	9.3	2.84333	10.12	1.93472	3.63486e-15
103321601	55.53	51.7	51.24	103.55	143.66	132.63	52.8233	126.613	1.37498	1.04296e-32
103321609	5.2	4.02	4.39	8.71	10.39	12.77	4.53667	10.6233	1.33725	7.38495e-09
103321612	0	0	0	13.39	1.54	0.87	0	5.26667	6.05676	1.14537e-07
103321613	0	0	0	58.66	9.23	8.69	0	25.5267	8.28862	3.04929e-15
103321616	0.02	0.04	0.04	0.21	0.3	0.5	0.0333333	0.336667	3.32903	3.1887e-05
103321619	0	0	0	1.9	2.65	2.29	0	2.28	7.36531	4.45203e-15
103321626	10.64	11.14	8.86	3.38	4.26	4.18	10.2133	3.94	-1.30455	2.75253e-12
103321628	1.06	0.51	0.86	0	0.04	0.02	0.81	0.02	-4.84181	7.19472e-10
103321643	38.77	48.25	46	384.45	291.24	262.14	44.34	312.61	2.93542	1.85114e-57
103321646	30.88	38.31	36.46	168.19	151.4	169.75	35.2167	163.113	2.34274	7.78454e-73
103321649	76.29	91.77	83.31	23.1	32.81	31.57	83.79	29.16	-1.41026	2.60263e-30
103321653	83.08	101.61	113.88	231.5	266.51	289.86	99.5233	262.623	1.52038	9.43342e-30
103321655	4.04	4.57	4	0.76	1.09	0.75	4.20333	0.866667	-2.14371	1.44844e-21
103321656	1.5	0.84	2.2	0.24	0.38	0.14	1.51333	0.253333	-2.34071	4.19245e-05
103321660	59.56	74.62	59.06	230.53	127.01	140.76	64.4133	166.1	1.49564	5.20959e-10
103321673	0	0	0	0.2	0.72	0.4	0	0.44	4.96045	6.46764e-06
103321674	2.18	1.92	2.41	0.46	0.11	0.04	2.17	0.203333	-3.06356	3.28799e-06
103321679	44.28	111.8	2.41	0.14	1.72	1.04	52.83	0.966667	-4.23831	6.77225e-05
103321683	57.86	43.64	43.17	117.62	96.22	109.86	48.2233	107.9	1.28496	8.38051e-14
103321685	51.87	73.13	54.62	0.64	8.98	2.13	59.8733	3.91667	-3.36711	3.97053e-05
103321700	0.19	1.22	0.6	0.05	0.09	0.05	0.67	0.0633333	-2.90918	0.000328852
103321709	7.55	5.4	6.11	0.34	0.6	0.46	6.35333	0.466667	-3.62561	4.36827e-42
103321710	1.37	1.22	1.43	5.45	3.6	2.89	1.34	3.98	1.70887	6.24807e-07
103321715	2.02	2.63	2.99	4.54	5.49	6.42	2.54667	5.48333	1.30705	1.4771e-08
103321721	14.37	15.69	18.58	2.18	3.4	4.23	16.2133	3.27	-2.21024	5.39638e-22
103321727	20.68	17.14	16.2	4.71	10.24	8.73	18.0067	7.89333	-1.07982	1.21487e-05
103321734	0.31	0.65	0.51	1.68	1.22	1.25	0.49	1.38333	1.58601	0.000568734
103321756	2.96	3.31	2.38	0.53	1.48	1.25	2.88333	1.08667	-1.28484	0.000271328
103321783	9.12	6.61	13.9	1.02	1.63	1.33	9.87667	1.32667	-2.75786	1.56545e-17
103321786	118.06	155.14	131.78	309.55	256.1	279.6	134.993	281.75	1.21308	6.338e-16
103321790	25.21	34.2	31.01	60.26	68.79	75.95	30.14	68.3333	1.31342	1.53027e-19
103321792	112.38	128.09	143.22	267.49	292.35	312.82	127.897	290.887	1.30027	5.66722e-31
103321797	13.72	16.75	14.02	31.17	29.49	32.28	14.83	30.98	1.18538	4.03342e-20
103321800	1.7	2.19	1.8	0.55	1	0.98	1.89667	0.843333	-1.09292	0.00036896
103321804	0.36	0.49	0.41	1.05	1.36	0.76	0.42	1.05667	1.40841	0.000577037
103321808	1.02	1.29	0.99	0.38	0.49	0.29	1.1	0.386667	-1.35287	0.000857724
103321815	0.54	0.52	0.76	1.8	2.03	1.3	0.606667	1.71	1.5828	2.50543e-05
103321821	17.62	13.39	25	4.92	4.57	5.06	18.67	4.85	-1.70203	5.70272e-13
103321824	0.07	0.04	0.07	14.98	0.76	0.9	0.06	5.54667	4.84372	7.13991e-06
103321828	8.38	6.65	7.11	11.19	13.51	18.05	7.38	14.25	1.21658	3.71702e-10
103321832	3.46	3.68	2.16	0.49	1.14	0.68	3.1	0.77	-1.87246	3.044e-06
103321843	2.45	3.14	1.92	14.26	18.69	17.13	2.50333	16.6933	2.81518	8.17941e-48
103321861	1.87	2.43	2.16	0.41	0.81	0.79	2.15333	0.67	-1.55674	1.97513e-07
103321864	1.7	1.71	1.25	10.7	12.51	17.33	1.55333	13.5133	3.20805	9.25248e-42
103321865	2.33	2.87	2.96	0.18	0.82	0.57	2.72	0.523333	-2.21269	5.23544e-07
103321871	4.23	4.45	4.61	0.83	1.27	0.79	4.43	0.963333	-2.07573	4.37709e-20
103321873	2.38	5.6	2.3	9.35	4.65	12.55	3.42667	8.85	1.46675	0.0005468
103321888	25.58	19.24	58.22	1.07	7.55	5.1	34.3467	4.57333	-2.5514	0.000638725
103321894	16.57	14.32	13.09	6.57	7.21	6.2	14.66	6.66	-1.02575	6.18836e-15
103321896	20.11	18.67	16.48	4.39	5.84	4.66	18.42	4.96333	-1.77797	1.62867e-37
103321898	1.99	2.15	1.72	2.57	4.7	6.05	1.95333	4.44	1.2619	0.000127067
103321899	1.98	3.16	2.32	0.15	0.16	0	2.48667	0.103333	-4.27548	1.22578e-09
103321910	2.1	2.45	2.61	0.58	0.59	0.45	2.38667	0.54	-2.29164	1.49109e-08
103321912	0.55	0.55	0.22	1.14	2.93	1.68	0.44	1.91667	2.10924	0.000184424
103321918	4.92	6.52	5.93	12.62	12.09	16.53	5.79	13.7467	1.36265	4.08828e-12
103321921	0.43	0.34	0.67	0.02	0.03	0.15	0.48	0.0666667	-2.59058	0.000118408
103321928	15.69	19.3	18.31	6.22	10.96	6.41	17.7667	7.86333	-1.06154	6.20164e-07
103321933	0.81	1.13	0.74	0.14	0.27	0.32	0.893333	0.243333	-1.51189	0.000226666
103321944	0.43	0.38	0.25	1.05	2.21	2.18	0.353333	1.81333	2.37446	6.125e-08
103321947	6.2	5.49	4.81	10.17	10.39	10.88	5.5	10.48	1.0464	4.4766e-10
103321948	191.34	109.52	101.88	0.82	1.15	1.17	134.247	1.04667	-6.80374	9.93923e-134
103321949	0.23	0.09	0.17	0.71	0.93	0.61	0.163333	0.75	2.16515	0.000358959
103321950	3.9	3.92	3.74	1.1	2.36	1.92	3.85333	1.79333	-1.00063	1.8649e-05
103321958	19.3	16.7	18.69	7.42	8.48	8.16	18.23	8.02	-1.07356	2.45315e-20
103321965	0	0	0	7.27	0.87	1.5	0	3.21333	6.32058	1.00262e-09
103321973	20.58	21.8	26.22	40.53	40.18	45.89	22.8667	42.2	1.00353	1.35063e-12
103321986	0.56	0.83	0.39	2.79	2.27	2.87	0.593333	2.64333	2.28497	5.31715e-09
103321992	5.86	4.67	3.78	25.84	10.62	14.87	4.77	17.11	1.95136	9.72004e-09
103322000	17.57	17.12	27.93	8.28	10.75	9.11	20.8733	9.38	-1.04053	1.01859e-06
103322002	13.9	13.3	14.91	2.67	4.43	5.48	14.0367	4.19333	-1.63264	2.71654e-12
103322024	5.12	6.66	6.88	1.76	3.37	2.75	6.22	2.62667	-1.13402	1.23475e-06
103322057	1.94	2.11	1.86	0.1	0.1	0.2	1.97	0.133333	-3.62315	3.56617e-11
103322064	6.83	5.34	4.4	1.38	2.4	2.24	5.52333	2.00667	-1.34363	2.42591e-07
103322068	94.87	110.88	104.86	252.54	187.81	207.08	103.537	215.81	1.20673	1.98581e-13
103322089	0.94	1.49	1.74	4.15	6.26	4.83	1.39	5.08	1.9481	3.99811e-06
103322090	2.66	3.91	3.74	10.54	11.87	10.95	3.43667	11.12	1.81871	1.33887e-10
103322097	1.33	0.87	0.62	4.53	3.63	5.69	0.94	4.61667	2.35897	1.88361e-08
103322103	3.07	3.12	3.03	7.54	7.1	9.69	3.07333	8.11	1.51105	6.7448e-11
103322110	19.99	18.43	17.23	7.1	8.63	7.64	18.55	7.79	-1.14283	2.23439e-27
103322115	0.02	0.28	0.07	1.49	0.66	0.56	0.123333	0.903333	2.75583	0.000236096
103322119	16.91	13.48	16.44	29.39	30.69	29.64	15.61	29.9067	1.05911	9.1614e-13
103322122	25.18	23.32	21.99	47.64	50.82	47.12	23.4967	48.5267	1.18812	9.64881e-19
103322123	0.49	1.01	1.08	0	0	0	0.86	0	-5.36411	4.73287e-07
103322149	7.12	8.26	7.65	26.52	23.62	27.84	7.67667	25.9933	1.87974	3.69632e-36
103322150	11.89	12.01	15.95	4.74	8.09	5.3	13.2833	6.04333	-1.02254	5.66314e-06
103322163	9.26	11.32	9.78	5.53	6.6	7.48	10.12	6.53667	-1.07254	2.82907e-11
103322164	16.29	18.02	13.32	5.76	6.75	6.2	15.8767	6.23667	-1.24989	1.45605e-21
103322165	0.05	0.52	0.28	24.33	10.2	9.14	0.283333	14.5567	5.53828	7.7324e-23
103322167	0	0	0	1.96	0.21	0.26	0	0.81	5.88783	4.53378e-08
103322172	20.77	25.6	22.3	56.01	43.06	50.22	22.89	49.7633	1.25355	1.39818e-13
103322181	40.06	43.24	38.1	14.07	15.84	13.86	40.4667	14.59	-1.35718	1.53159e-51
103322184	11.35	11.98	14.89	4.26	6.89	4.82	12.74	5.32333	-1.1514	1.6561e-08
103322187	13.58	13.88	9.03	0.25	1.21	1.2	12.1633	0.886667	-3.60253	4.52819e-19
103322196	32.39	34.86	34.29	72.54	62.1	70.36	33.8467	68.3333	1.1434	2.27731e-18
103322209	5.76	5.4	6.13	43.4	13.63	22.39	5.76333	26.4733	2.30403	4.04491e-09
103322211	0.46	0.52	0.18	0.07	0.05	0.07	0.386667	0.0633333	-2.35959	8.83445e-05
103322233	0.41	0.55	0.23	1.27	1.48	1.81	0.396667	1.52	1.99483	2.36219e-05
103322237	52.5	52.53	49.64	404.72	277.75	355.77	51.5567	346.08	2.88303	1.18821e-60
103322241	2.43	3.94	4.1	11.4	7.29	7.16	3.49	8.61667	1.42037	8.79896e-07
103322251	0.86	0.94	0.87	2	1.34	1.72	0.89	1.68667	1.03569	0.000412118
103322254	0.19	0.04	0.22	0.92	1.38	1.15	0.15	1.15	2.80618	1.36319e-05
103322260	28.37	31.52	30.15	0.66	0.94	0.77	30.0133	0.79	-5.096	3.59749e-149
103322261	2.03	2.23	5.56	0	0	0	3.27333	0	-6.59869	3.64628e-11
103322272	0.32	0.24	0.32	0.02	0	0	0.293333	0.00666667	-4.13004	3.46283e-05
103322290	1.22	0.89	0.9	3.43	3.41	5.06	1.00333	3.96667	2.09818	2.72677e-14
103322298	14.52	13.52	13.09	4.81	5.34	5.05	13.71	5.06667	-1.32196	5.90039e-31
103322306	5.35	5.77	4.9	1.29	2.32	1.9	5.34	1.83667	-1.5547	3.19703e-15
103322315	17.1	16.38	16.38	35.75	35.5	34.58	16.62	35.2767	1.20867	3.4325e-25
103322347	0.08	0.06	0.12	0.26	0.73	0.62	0.0866667	0.536667	2.57343	0.000105575
103322349	65.76	19.6	164.81	0.03	1.66	1.87	83.39	1.18667	-4.57484	1.36625e-05
103322354	21.45	21.59	22.7	4.38	5.24	6.2	21.9133	5.27333	-1.9369	3.26127e-43
103322359	6.44	8.78	5.52	22.68	25.57	26.49	6.91333	24.9133	1.91971	3.21211e-28
103322384	58.33	45.1	32.16	1388.86	1175.47	1700.72	45.1967	1421.68	5.06394	7.96146e-120
103322386	6.63	6.98	9.12	2.08	2.88	4	7.57667	2.98667	-1.23877	1.99524e-05
103322396	111.06	135.91	137.71	361.72	331.86	383.03	128.227	358.87	1.63042	3.6688e-37
103322397	33.61	42.34	54.57	0.16	3.69	0.54	43.5067	1.46333	-4.01821	1.36093e-05
103322400	16.47	15.16	15.26	2.62	4.04	3.48	15.63	3.38	-2.084	2.32744e-41
103322408	1.5	1.23	1.68	4.85	5.25	6.99	1.47	5.69667	1.48887	3.41616e-12
103322418	2.36	2.13	2.67	5.36	6.39	4.82	2.38667	5.52333	1.31748	5.31021e-09
103322421	18.3	18.18	18.61	3.72	6.75	5.85	18.3633	5.44	-1.66281	1.52454e-20
103322422	10.31	9.78	7.57	4.04	4.08	4	9.22	4.04	-1.07266	1.12055e-12
103322428	10.52	10.69	4.82	57.91	61.16	60.15	8.67667	59.74	2.88453	2.02996e-29
103322429	7.47	6.96	4.18	68.14	69.5	92.69	6.20333	76.7767	3.73298	2.43485e-64
103322431	9.22	9.26	8.07	22.7	22.39	28.41	8.85	24.5	1.8008	2.31595e-31
103322433	10.67	10.87	9.98	25.69	23.85	23.61	10.5067	24.3833	1.33668	6.80399e-23
103322437	0.44	0.43	0.56	313.77	245.4	352.65	0.476667	303.94	9.36567	1.36055e-210
103322439	1.58	1.18	2.09	0.32	0.74	0.5	1.61667	0.52	-1.49326	0.000425491
103322446	1.68	1.56	1.34	0.19	0.61	0.41	1.52667	0.403333	-1.78551	1.50998e-06
103322450	4.91	5.17	4.97	12.17	9.9	10.61	5.01667	10.8933	1.24067	3.0779e-12
103322459	2.64	2.92	2.53	0.12	0.26	0.1	2.69667	0.16	-4.2674	3.37409e-19
103322466	1.35	1.17	0.97	0.1	0.09	0.1	1.16333	0.0966667	-3.38824	7.71712e-15
103322476	0.72	1.3	0.86	0.2	0.12	0.24	0.96	0.186667	-2.52374	2.13122e-06
103322478	5.16	4.48	4.3	1.46	2.42	2.39	4.64667	2.09	-1.14053	1.50082e-08
103322481	13.1	12.25	13.45	3.81	5.14	4.29	12.9333	4.41333	-1.38189	5.68661e-24
103322490	0.2	0.12	0.18	3.26	2.61	3.65	0.166667	3.17333	4.26261	6.91056e-31
103322496	4.61	4.08	3.8	3.07	2.24	1.95	4.16333	2.42	-1.45876	4.39805e-09
103322504	13.58	19.32	18.83	29.83	32.01	37.88	17.2433	33.24	1.07569	2.70986e-09
103322512	1.56	2.62	2.84	0.15	0.96	0.39	2.34	0.5	-2.03073	0.000240993
103322529	0	0.02	0	0.29	0.25	0.11	0.00666667	0.216667	3.56996	0.000847408
103322552	1.99	2.23	1.75	0.59	1.01	1.1	1.99	0.9	-1.03206	5.80271e-05
103322575	7.81	8.03	6.91	16.68	18.75	18.47	7.58333	17.9667	1.26424	6.42796e-27
103322585	0.89	0.46	0.88	5.46	3.38	5.66	0.743333	4.83333	2.76935	1.04512e-13
103322586	13.48	9.92	12.85	30.96	29.71	34.27	12.0833	31.6467	1.49854	4.0606e-20
103322595	9.29	11.54	10.06	24.16	24.67	25.35	10.2967	24.7267	1.39451	1.78971e-19
103322596	7.05	6.98	10.62	17.7	17.88	20.38	8.21667	18.6533	1.25503	1.40933e-09
103322646	2.07	1.92	2.23	5.53	3.67	3.78	2.07333	4.32667	1.17466	1.62994e-05
103322655	0.25	0.4	0.31	2.2	2.06	2.56	0.32	2.27333	3.02475	1.21345e-17
103322673	7.88	7.72	7.6	1.71	2.11	1.47	7.73333	1.76333	-1.90415	1.55959e-21
103322684	0.67	0.57	0.72	0.11	0.18	0.18	0.653333	0.156667	-1.97512	5.51564e-06
103322685	10.05	8.48	10.73	2	3.68	2.68	9.75333	2.78667	-1.69797	7.97149e-16
103322687	0.55	0.54	1.36	37.04	30.6	36.95	0.816667	34.8633	5.48493	1.92412e-69
103322690	0	0	0	2.41	0.07	0.15	0	0.876667	5.29373	2.87122e-06
103322703	1.54	1.5	1.46	4.99	4.55	5.38	1.5	4.97333	1.84073	1.43412e-23
103322704	0.79	2.02	0.85	5.45	2.7	2.8	1.22	3.65	1.68665	0.000159496
103322709	1.75	1.97	1.51	4.21	4.1	4.06	1.74333	4.12333	1.35431	9.51366e-08
103322721	0.41	0.52	0.32	0	0	0	0.416667	0	-6.12613	1.33007e-09
103322730	14.58	13.15	12.37	4.59	5.83	5.37	13.3667	5.26333	-1.23268	4.65184e-28
103322739	0.19	0.18	0.15	0	0.02	0.04	0.173333	0.02	-2.73538	0.000125859
103322761	7.23	6.73	6.24	1.82	2.25	2.04	6.73333	2.03667	-1.61678	6.00572e-45
103322762	8.09	7.01	8.05	19.61	16.7	18.44	7.71667	18.25	1.33371	2.49911e-16
103322769	0	0	0	0.48	0.61	0.16	0	0.416667	4.2459	0.000225922
103322774	10.08	11.2	11.57	2.47	3.07	3.97	10.95	3.17	-1.67137	1.82367e-18
103322777	8.5	7.57	6.91	2.16	2.83	2.71	7.66	2.56667	-1.46891	2.39094e-29
103322797	1.75	1.73	1.18	16.12	14.12	15.43	1.55333	15.2233	3.39167	1.02009e-54
103322800	0.2	0.23	0.23	2.36	1.13	1.84	0.22	1.77667	3.00046	2.31192e-08
103322807	3.98	3.45	3.51	8.13	9.35	8.61	3.64667	8.69667	1.36326	2.41947e-22
103322829	0.73	0.76	0.37	0	0.03	0.05	0.62	0.0266667	-3.76973	1.24153e-05
103322832	101.26	82.84	25.92	0.49	2.65	1.52	70.0067	1.55333	-4.90416	8.02001e-12
103322838	28.09	28.31	20.2	7.52	7.35	7.11	25.5333	7.32667	-1.6678	1.74037e-21
103322839	6.22	8.15	7.66	17.16	13.86	16.32	7.34333	15.78	1.11672	5.59586e-10
103322853	7.4	7.68	10.53	0.49	1.99	1.1	8.53667	1.19333	-2.67254	3.73661e-13
103322856	2.25	4.57	4.32	11.57	13.54	18.07	3.71333	14.3933	2.04587	8.4092e-13
103322859	6.46	6.79	6.71	10.86	15.93	15.9	6.65333	14.23	1.2072	9.3637e-11
103322863	3.84	3.68	2.98	1.12	1.33	1.43	3.5	1.29333	-1.31483	1.9892e-10
103322880	52.11	51.78	64.75	128.92	133.8	158.9	56.2133	140.54	1.45181	8.27298e-25
103322889	2.41	1.54	2.05	0.05	0.15	0.1	2	0.1	-3.85652	1.76647e-08
103322892	33.23	27.24	28.97	59.44	58.96	61.88	29.8133	60.0933	1.12585	3.8448e-19
103322893	3.62	4.09	3.22	0.3	1.03	0.8	3.64333	0.71	-2.21027	8.9595e-09
103322894	20.5	27.74	32.87	59.65	80.85	80.86	27.0367	73.7867	1.60003	1.95114e-19
103322900	21.06	25.93	28.83	51.44	44.28	48.01	25.2733	47.91	1.05951	8.9987e-10
103322908	77.71	80.73	83.13	174.87	151.13	157.48	80.5233	161.16	1.14908	8.05072e-19
103322915	49.97	39.71	41.22	10.7	13.66	12	43.6333	12.12	-1.74376	8.87037e-43
103322917	0.05	0.05	0	1.04	0.29	0.43	0.0333333	0.586667	3.33228	0.000937571
103322927	58.25	46.36	36.79	161.39	134.78	176.83	47.1333	157.667	1.85858	2.23308e-22
103322936	4.25	5.4	3.66	20.48	18.23	12.19	4.43667	16.9667	2.059	1.79902e-11
103322937	8.79	9.5	8.15	18.52	25.15	18.52	8.81333	20.73	1.36037	3.6086e-12
103322943	12.25	12.06	13.37	27.51	34.61	28.01	12.56	30.0433	1.3633	7.53044e-26
103322945	16.41	13.37	14.78	4.98	7.2	6.42	14.8533	6.2	-1.15123	7.94993e-13
103322954	1.04	0.94	1.12	0	0	0	1.03333	0	-7.04679	1.58334e-13
103322957	0.45	0.4	0.13	0	0	0	0.326667	0	-4.82945	1.3174e-05
103322958	11.62	11.01	10.18	3.87	4.8	4.39	10.9367	4.35333	-1.14826	2.2773e-21
103322975	2.18	9.95	0.13	0	0	0	4.08667	0	-4.67015	9.94471e-05
103322976	16.52	41.77	0.51	0	0.09	0.03	19.6	0.04	-5.37545	2.73656e-06
103322981	6.95	6.33	2.65	1.3	1.72	1.21	5.31	1.41	-1.72979	6.82057e-05
103322987	1.4	2.06	1.36	20.43	22.13	25.26	1.60667	22.6067	3.91036	3.68029e-55
103322995	11.9	11.11	9.42	4.24	4.64	4.17	10.81	4.35	-1.19846	1.4939e-20
103322996	3.35	3.2	2.86	6.11	9.24	8.72	3.13667	8.02333	1.27598	1.00279e-08
103322999	1.14	1.74	1.14	10.06	12.53	15.88	1.34	12.8233	3.34013	1.52527e-37
103323012	7.47	6.9	6.54	0	0	0	6.97	0	-9.39928	3.02965e-28
103323013	13.4	12.92	11.05	4.95	6.29	5.63	12.4567	5.62333	-1.03818	3.58651e-19
103323024	0.63	0.62	0.43	0.1	0.11	0.16	0.56	0.123333	-2.02777	3.66898e-10
103323028	629.7	444.66	25.89	0.97	4.61	3.13	366.75	2.90333	-5.58993	5.22946e-09
103323039	9.54	9.88	9.5	19.93	17.7	19.14	9.64	18.9233	1.09225	5.30774e-17
103323040	201.02	223.48	269.86	559.11	480.09	582.54	231.453	540.58	1.3638	2.36995e-19
103323044	0	0.04	0.04	0.85	0.96	1.21	0.0266667	1.00667	4.84152	6.32736e-12
103323045	1.17	1.16	1.26	0.13	0.19	0.16	1.19667	0.16	-3.05578	1.62173e-09
103323052	0.61	0.6	0.58	0.16	0.32	0.23	0.596667	0.236667	-1.22019	0.000791469
103323058	0	0	0	24.98	8.51	4.16	0	12.55	8.51195	2.4057e-17
103323059	0	0	0	36.75	6.92	4.32	0	15.9967	7.97722	5.3852e-14
103323060	0	0	0	5.68	2.02	0.45	0	2.71667	6.35516	7.99472e-09
103323071	3.92	3.92	3.37	1.42	1.66	1.9	3.73667	1.66	-1.02627	2.18907e-09
103323081	0.05	0.21	0.1	3.47	1.24	1.93	0.12	2.21333	3.96078	4.10661e-08
103323087	2.21	3.56	1.84	24.7	18.13	22.57	2.53667	21.8	3.22663	2.41726e-30
103323089	7.25	10.95	8.33	123.95	36.85	68	8.84333	76.2667	2.98483	6.71938e-09
103323091	0.09	0.42	0.14	1.84	1.31	0.95	0.216667	1.36667	2.57542	0.000160214
103323093	14.11	18.89	15.84	89.96	67.09	88.48	16.28	81.8433	2.45576	8.22498e-41
103323094	65.98	105	52.15	286.13	251.28	304.5	74.3767	280.637	2.04008	8.04973e-20
103323095	54.6	99.98	63.08	322.07	201.08	325.08	72.5533	282.743	2.09135	1.80776e-16
103323097	4.49	5.82	4.55	68.92	19.47	36.86	4.95333	41.75	3.17368	3.52818e-15
103323098	3.57	5.84	5.94	37.01	11.22	20.22	5.11667	22.8167	2.25931	8.56129e-08
103323099	0.53	1.11	0.46	5.29	1.89	2.19	0.7	3.12333	2.19441	0.000178019
103323106	154.58	136.1	199.46	37.95	35.96	36.96	163.38	36.9567	-2.02087	5.29584e-35
103323119	78.16	52.84	73.66	11.38	15.74	18.32	68.22	15.1467	-2.05913	2.25404e-25
103323122	50.54	38.64	42.8	6.84	15.54	11.07	43.9933	11.15	-1.8602	3.43547e-14
103323126	728.26	766.91	685.73	1548.62	1389.86	1381.22	726.967	1439.9	1.13819	9.0378e-24
103323129	0.29	2.19	0.4	7.44	6.66	6.03	0.96	6.71	2.72079	2.46472e-06
103323132	12.07	11.28	8.96	2.74	4.12	3.62	10.77	3.49333	-1.51412	4.17023e-20
103323133	2.68	2.84	2.77	5.07	7.03	5.93	2.76333	6.01	1.22704	4.77048e-11
103323135	0.06	0.18	0.33	5.49	1.92	0.97	0.19	2.79333	3.68266	1.90639e-07
103323136	22.71	27.56	19.39	45.58	62.19	59.91	23.22	55.8933	1.39526	4.32497e-17
103323138	1.68	1.98	1.57	5.12	4.72	3.95	1.74333	4.59667	1.50849	3.6939e-07
103323146	2.03	1.54	1.67	65.8	16.54	36.89	1.74667	39.7433	4.54093	1.69516e-22
103323149	18.2	17.89	14.41	4.74	6.35	6.27	16.8333	5.78667	-1.41415	1.13056e-15
103323151	1.85	2.43	2.62	8.89	15.01	11.89	2.3	11.93	2.46635	3.03811e-15
103323160	13.92	18.33	20.68	43.07	36.42	46.8	17.6433	42.0967	1.39056	7.58496e-12
103323164	2.27	1.13	0.4	0.03	0	0.03	1.26667	0.02	-4.6289	4.93679e-07
103323167	0.58	0.55	0.29	1.6	2.09	2.1	0.473333	1.93	2.08983	3.30358e-09
103323170	17.83	15.27	15.37	5.55	7.49	6.63	16.1567	6.55667	-1.19407	3.98419e-20
103323173	7.31	5.23	4.52	531.1	163.38	172.03	5.68667	288.837	5.4952	3.90408e-19
103323182	64.06	63.63	60.59	143.42	161.54	159.74	62.76	154.9	1.42805	1.54254e-80
103323184	57.5	57.29	59.07	119.91	108.77	99.6	57.9533	109.427	1.04129	3.43417e-16
103323197	0.07	0.09	0.02	1.54	0.23	0.15	0.06	0.64	3.0487	0.000854578
103323216	38.6	45.47	50.47	88.07	85.92	91.74	44.8467	88.5767	1.11087	4.7197e-17
103323218	21.76	21.2	19.05	335.41	351.94	452.55	20.67	379.967	4.30929	5.87134e-232
103323224	2.08	1.92	3.29	4.96	6.37	5.49	2.43	5.60667	1.30147	1.45157e-06
103323225	32.98	37.51	31.11	13.01	16.89	14.99	33.8667	14.9633	-1.06506	5.22772e-23
103323227	7.11	6.2	5.11	11.01	14.11	15.28	6.14	13.4667	1.23977	1.79541e-11
103323229	25	23.83	20.22	10.43	10.28	10.61	23.0167	10.44	-1.02328	1.22573e-17
103323232	25.21	30.33	33.29	205.48	146.79	200.52	29.61	184.263	2.76307	1.66383e-48
103323244	37.92	35.09	34.34	12.71	15	13.7	35.7833	13.8033	-1.2586	6.53573e-43
103323248	0	0.05	0	0.71	0.82	0.77	0.0166667	0.766667	4.17987	2.75446e-05
103323251	8.6	8.28	10.33	13.76	18.82	19.67	9.07	17.4167	1.06371	4.14891e-07
103323255	7.68	6.5	6.7	2.94	3.06	2.88	6.96	2.96	-1.11935	9.86917e-17
103323263	17.28	14.05	14.26	4.03	5.1	4.19	15.1967	4.44	-1.66095	7.3997e-37
103323300	46.87	46.11	46.99	1.63	3.06	2.35	46.6567	2.34667	-4.17687	3.63007e-123
103323316	5.07	5.01	5.32	2.05	2.61	2.48	5.13333	2.38	-1.00014	8.63159e-13
103323319	0.46	0.29	0.61	22	80.99	65.81	0.453333	56.2667	6.6981	3.47491e-31
103323322	7.47	6.92	5.79	19.95	16.03	15.97	6.72667	17.3167	1.32273	4.86778e-15
103323325	37.58	46.58	46.82	101.78	113.77	126.09	43.66	113.88	1.51012	1.05465e-34
103323327	3.09	3.8	3.31	1.05	1.53	1.57	3.4	1.38333	-1.17192	1.06769e-05
103323335	4.76	7.14	6.41	10.67	12.48	12.89	6.10333	12.0133	1.10106	6.48321e-07
103323344	4.06	5.64	2.96	15.07	16.85	18.23	4.22	16.7167	2.10676	5.90269e-15
103323349	10.56	9.25	9.28	17.73	25.94	26.05	9.69667	23.24	1.37252	4.15111e-14
103323356	33.8	33.75	39.25	116.55	83.39	89.51	35.6	96.4833	1.57521	1.05627e-16
103323361	11.51	11.54	9.88	2.23	3.14	3.12	10.9767	2.83	-1.60556	5.6125e-27
103323364	14.99	15.86	14.83	61.65	53.95	65.76	15.2267	60.4533	2.11144	1.93861e-54
103323379	31.08	38.95	37.46	63.58	66.2	76.1	35.83	68.6267	1.07274	1.11052e-15
103323394	4.83	4.33	3.85	13.08	8.54	11.59	4.33667	11.07	1.46892	2.26402e-10
103323397	16.94	18.27	14.71	54.02	36.65	44.65	16.64	45.1067	1.56992	8.35463e-17
103323399	2.74	2.24	3.37	0.23	0.59	0.24	2.78333	0.353333	-2.84939	1.37726e-15
103323402	2.39	1.97	1.74	0.68	0.81	0.64	2.03333	0.71	-1.40733	2.84974e-09
103323424	0.57	0	0.62	0	0	0	0.396667	0	-4.13815	0.000504845
103323435	0.29	0.25	0.21	0.28	2.38	3.86	0.25	2.17333	3.00411	1.75727e-06
103323438	5.74	8.08	7.01	0.21	0.68	0.48	6.94333	0.456667	-3.76929	6.31449e-17
103323439	19.88	22.66	16.98	2.87	4.24	4.83	19.84	3.98	-2.16314	5.67635e-26
103323445	0.02	0.06	0.1	3.1	0.15	0.25	0.06	1.16667	3.60162	0.000135983
103323447	18.61	20.16	17.07	37.72	35.24	36.75	18.6133	36.57	1.04937	2.7291e-19
103323448	0.73	0.32	0.39	1.31	1.5	1.84	0.48	1.55	1.86316	0.000111659
103323450	5.87	6.12	4.9	14.45	20.45	20.61	5.63	18.5033	1.81908	1.33412e-28
103323454	8.94	10.08	8.56	17.62	18.04	20.34	9.19333	18.6667	1.13771	1.59451e-20
103323463	633.9	625.93	654.18	2965.06	2440.16	2458.46	638.003	2621.23	2.1575	7.55856e-58
103323466	0.02	0.19	0.06	177	0.98	5.58	0.09	61.1867	4.96852	2.95499e-05
103323488	0.37	1.02	0.02	0	0	0	0.47	0	-4.55994	7.98481e-05
103323489	0.67	0.58	1.64	6.31	4.52	5.49	0.963333	5.44	2.53966	9.33452e-09
103323491	7.93	17.32	5.99	55.97	33	53.91	10.4133	47.6267	2.29877	1.49012e-10
103323503	5.93	6.51	5.41	1.37	1.84	1.8	5.95	1.67	-1.71273	3.76981e-24
103323517	0.29	0.75	0.01	0	0	0.01	0.35	0.00333333	-4.1769	0.000149177
103323522	1.06	0.66	0.68	15	9.73	20.31	0.8	15.0133	4.26459	3.70715e-32
103323526	20.57	18.37	18.2	8.23	8.76	7.51	19.0467	8.16667	-1.11332	1.32429e-19
103323528	1.2	3.34	0.89	9.31	7.23	3.26	1.81	6.6	1.92771	0.000211109
103323533	11.81	10.66	10.1	25.17	26.78	24.61	10.8567	25.52	1.35157	3.36205e-25
103323535	5.44	5.1	5.2	1.39	1.52	1.41	5.24667	1.44	-1.75624	3.03253e-26
103323539	23.7	24.56	26.22	51.09	55.14	54.35	24.8267	53.5267	1.23257	1.93667e-33
103323550	137.14	141.75	151.16	414.69	252.08	301.31	143.35	322.693	1.30526	1.81284e-10
103323553	1.77	2.9	0.96	17.94	10.46	8.31	1.87667	12.2367	2.80006	7.67187e-11
103323575	919.87	566.22	862.2	0.15	11.28	10.66	782.763	7.36333	-5.18283	3.213e-07
103323599	3.04	3	2.82	0.76	1.36	1.32	2.95333	1.14667	-1.24108	3.26775e-07
103323603	3.8	3.7	4.28	20.22	8.84	8.69	3.92667	12.5833	1.79029	3.08723e-07
103323607	4.46	5.31	3.11	6.75	9.13	9.27	4.29333	8.38333	1.07155	3.99738e-07
103323628	0.14	0.08	0.08	0.72	0.59	0.48	0.1	0.596667	2.59144	2.64406e-05
103323643	10.86	13.64	10.77	9.78	6.62	5.8	11.7567	7.4	-1.26651	1.95507e-09
103323649	5.93	8.05	7.48	13.6	14.62	15.51	7.15333	14.5767	1.10848	2.54601e-11
103323662	5.75	8.26	7.09	16.19	12.69	14.1	7.03333	14.3267	1.15688	2.60429e-07
103323666	2.22	1.85	2.34	4.02	3.95	4.3	2.13667	4.09	1.04446	5.91146e-05
103323695	3.09	2.73	2.72	0.62	1.05	1.13	2.84667	0.933333	-1.43253	3.87772e-10
103323699	2.27	2.13	1.52	0.59	0.85	0.86	1.97333	0.766667	-1.24525	7.11095e-07
103323705	15.79	23.08	24.12	46.9	42.78	54.43	20.9967	48.0367	1.32498	1.93012e-11
103323718	4.02	3.44	3.68	5.08	11.13	11.54	3.71333	9.25	1.39299	9.82539e-07
103323725	81.95	85.45	94.89	171.44	170.44	175.35	87.43	172.41	1.12009	1.33912e-25
103323726	89.58	99.02	101.66	231.82	176.94	214.86	96.7533	207.873	1.24652	6.10557e-16
103323732	80.72	54.05	51.62	4.85	13.95	8.54	62.13	9.11333	-2.64031	2.40756e-18
103323769	17.12	10.94	16.75	0	0	0	14.9367	0	-10.0137	6.84269e-33
103323775	14.48	11.62	27.2	4.09	5.29	5.42	17.7667	4.93333	-1.70903	1.94776e-07
103323778	39.93	35.11	40.89	85.27	97.27	91.37	38.6433	91.3033	1.35137	2.18273e-38
103323780	2.99	2.79	2.37	0.93	0.89	0.98	2.71667	0.933333	-1.42153	9.70879e-11
103323785	2.62	3	3.4	1.48	1.36	0.95	3.00667	1.26333	-1.12924	8.12043e-05
103323786	1.71	1.85	1.36	0.17	0.35	0.22	1.64	0.246667	-2.47968	6.79504e-06
103323789	11.31	14.52	11.74	5.09	5.98	4.89	12.5233	5.32	-1.10107	6.61469e-09
103323791	10.21	10.68	11.14	21.67	18	25.2	10.6767	21.6233	1.14369	1.11901e-09
103323794	3.32	3.68	3.02	1	1.57	1.36	3.34	1.31	-1.24034	2.42503e-10
103323799	0	0.02	0.04	3.93	0.22	0.39	0.02	1.51333	5.16235	8.59968e-08
103323806	86.28	81.46	86.4	176.68	160.18	170.86	84.7133	169.24	1.13816	1.08726e-22
103323807	1.49	2.4	2.21	5.61	5.26	6.49	2.03333	5.78667	1.61991	3.43193e-12
103323814	1.18	8.42	2.65	24.9	23.34	26.36	4.08333	24.8667	2.64626	1.22836e-07
103323817	2.53	2.2	2.09	0.52	0.66	0.56	2.27333	0.58	-1.85913	1.88579e-20
103323820	4.62	6.33	4.03	17.18	20.15	21.82	4.99333	19.7167	2.09382	8.25925e-27
103323821	0.31	0.82	0.52	2.61	2.45	1.61	0.55	2.22333	2.11955	1.33661e-05
103323857	1.99	2.35	1.99	0.62	0.8	0.65	2.11	0.69	-1.49971	1.71336e-09
103323881	7.41	8.88	7.72	0.04	0.31	0.86	8.00333	0.403333	-3.67074	1.335e-05
103323886	0.09	0.12	0.03	0.37	1.17	3.59	0.08	1.71	3.98613	7.71035e-07
103323895	7.5	12.18	9.64	26.07	25.81	32.12	9.77333	28	1.63916	1.68472e-16
103323925	2.97	2.66	2.29	15.29	8.4	13.06	2.64	12.25	2.32173	3.15838e-14
103323927	229.48	265.99	281.47	521.42	531.53	520.24	258.98	524.397	1.20841	3.98499e-31
103323932	1.19	1.15	1.31	2.47	2.27	2.68	1.21667	2.47333	1.13109	1.67759e-06
103323939	3.87	4.72	2.07	12.55	10.2	16.43	3.55333	13.06	1.97666	2.56987e-10
103323952	12.99	12.32	14.35	28.42	35.93	31.8	13.22	32.05	1.38722	2.60859e-29
103323953	98.73	104.6	108.12	220.97	204.11	230.43	103.817	218.503	1.21126	7.83435e-29
103323959	60.24	50.91	87.41	15.54	25.48	18.76	66.1867	19.9267	-1.61666	1.16993e-12
103323967	2.75	2.52	3.41	0.36	0.83	0.73	2.89333	0.64	-2.03399	9.68148e-10
103323970	25.98	24.87	26.76	3.03	5.73	4.23	25.87	4.33	-2.46962	6.60316e-41
103323972	100.1	106.11	87.59	335.39	224.3	261.34	97.9333	273.677	1.60648	2.02275e-18
103323973	23.42	22.41	20.73	6.76	10.56	7.96	22.1867	8.42667	-1.31778	3.82882e-18
103323985	292.33	212.09	265.22	500.42	511.79	615.78	256.547	542.663	1.20433	2.23721e-15
103323986	267.62	182.61	227.74	85.28	86.01	98.29	225.99	89.86	-1.19836	2.1001e-13
103323987	567.05	610.92	509.12	1043.42	1073.45	1258.21	562.363	1125.03	1.12931	4.69996e-27
103323989	5.04	7.23	4.86	20.96	11.97	13.92	5.71	15.6167	1.5752	8.33649e-09
103323993	1.37	1.58	1.32	0.12	0.46	0.19	1.42333	0.256667	-2.27875	2.82973e-06
103324001	2.53	2.62	1.94	1.11	0.81	0.44	2.36333	0.786667	-1.4218	0.000188724
103324010	1.17	1.26	0.73	0.05	0.36	0.19	1.05333	0.2	-2.17759	0.00016081
103324014	49.06	31.95	39.96	16.63	13.99	19.16	40.3233	16.5933	-1.15375	2.47708e-08
103324028	1.21	1.27	1.09	7.24	12.3	16.12	1.19	11.8867	3.36941	8.65421e-24
103324029	0.51	1.02	1.05	5.15	7.89	10.24	0.86	7.76	3.20295	8.10684e-16
103324033	0.37	0.69	0.54	3.13	2.63	3.47	0.533333	3.07667	2.58448	8.2039e-10
103324034	0.91	1.01	1.2	2.49	4.56	4.95	1.04	4	2.00351	1.30588e-07
103324039	6.26	8.62	7.52	60.52	40.11	57.42	7.46667	52.6833	2.93521	1.62067e-41
103324040	3.29	3.31	3.47	0.65	1.2	0.9	3.35667	0.916667	-1.73802	1.85196e-08
103324044	16.5	16.31	13.89	4.71	6.61	5.6	15.5667	5.64	-1.27564	8.12159e-20
103324049	0.07	0.14	0.17	2.1	1.01	0.81	0.126667	1.30667	3.23399	1.91085e-06
103324056	2.1	1.6	1.11	0	0	0	1.60333	0	-5.9651	5.48669e-09
103324066	21.89	17.51	30.43	3	2.99	3.32	23.2767	3.10333	-2.58246	2.45725e-29
103324068	5.7	4.96	2.93	0.44	1.33	1.3	4.53	1.02333	-1.99914	3.10395e-07
103324071	0.05	0.15	0.17	2.45	0.38	0.34	0.123333	1.05667	2.88498	0.000491404
103324073	0.24	0.24	0.24	1.86	1.41	1.76	0.24	1.67667	2.74331	6.51399e-06
103324074	278.04	403.19	321.95	638.17	602.17	632.25	334.393	624.197	1.04066	1.77513e-13
103324090	17.85	22.81	22.16	47.51	54.7	62.16	20.94	54.79	1.50815	1.2821e-26
103324092	1.68	1.77	1.87	6.09	4.64	5.2	1.77333	5.31	1.69169	1.26066e-09
103324102	37.59	35.41	33.27	75.38	90.09	101.8	35.4233	89.09	1.43045	2.20968e-33
103324105	1130.34	1023.94	1007.86	4906.88	5093.6	2555.27	1054.05	4185.25	2.10714	3.13716e-19
103324106	3.67	4.31	4.71	17.9	22.71	32.45	4.23	24.3533	2.61888	1.81137e-27
103324109	0.07	0.07	0.07	6.43	2.86	4.21	0.07	4.5	5.35724	2.2284e-12
103324115	6.33	7.48	6.33	22.58	17.46	18.56	6.71333	19.5333	1.66342	3.51872e-19
103324120	4.3	4.11	3.53	6.58	8.08	9.98	3.98	8.21333	1.15236	4.60111e-08
103324127	78.31	84.11	77.08	164.95	131.71	140.1	79.8333	145.587	1.00176	2.58955e-12
103324130	90.02	83.97	90.94	203.57	214.28	223.74	88.31	213.863	1.42878	3.16635e-50
103324139	0.18	0.35	0.21	0.4	0.89	0.82	0.246667	0.703333	1.71982	0.000781942
103324140	0.09	0.13	0	1.5	0.91	1.39	0.0733333	1.26667	4.00618	7.12381e-11
103324150	0.22	0.46	0.22	37.07	63.83	80.56	0.3	60.4867	7.4824	4.93039e-45
103324160	28.35	25.28	20.22	9.36	10.74	10.61	24.6167	10.2367	-1.16885	3.73047e-16
103324162	261.42	288.47	277.05	544.94	534.89	515.97	275.647	531.933	1.08156	3.50367e-32
103324174	65.46	57.9	41.02	9.84	18.52	18.6	54.7933	15.6533	-1.69169	6.68748e-13
103324193	18.3	18.04	16.11	1.03	0.63	0.95	17.4833	0.87	-4.1451	4.9492e-55
103324197	6	5.28	6.15	3.69	4.47	3.69	5.81	3.95	-1.08168	1.10619e-12
103324240	2.22	0.61	0.77	0.15	0	0	1.2	0.05	-3.84642	1.83046e-05
103324247	9.58	13.02	13.29	47.24	34.01	35.03	11.9633	38.76	1.83997	2.62091e-15
103324262	57.06	58.63	50.9	126.39	112.24	120.56	55.53	119.73	1.23092	1.37739e-25
103324273	23.18	23.58	19.23	6.8	13.08	8.64	21.9967	9.50667	-1.0937	4.76679e-07
103324275	0.06	0.06	0.06	1.24	0.6	0.86	0.06	0.9	3.81724	1.7049e-09
103324287	0.76	0.49	0.6	0.03	0.11	0.11	0.616667	0.0833333	-2.70622	3.29893e-06
103324288	19.33	21.25	22.26	40.89	34.03	40.33	20.9467	38.4167	1.00368	4.71594e-11
103324294	14.38	15.07	12.74	10.49	12.1	11.35	14.0633	11.3133	-1.00626	1.89782e-14
103324297	0.02	0.08	0.02	0.57	1.33	1.51	0.04	1.13667	4.55373	4.27139e-11
103324313	269.84	277.74	303.88	898.45	780.55	886.3	283.82	855.1	1.7107	2.75483e-46
103324314	97.08	99.89	128.04	256.47	304.54	301.67	108.337	287.56	1.51878	8.60896e-31
103324315	656.61	637.34	821.13	2222.84	2080.05	2294.26	705.027	2199.05	1.75771	1.31298e-38
103324322	6.46	8.62	7.7	15.02	12.9	15.15	7.59333	14.3567	1.01926	2.49318e-08
103324360	3.05	6.63	4.19	8.51	9.15	13.18	4.62333	10.28	1.06132	0.000385201
103324368	53.47	48.37	43.76	16.56	22.06	20.23	48.5333	19.6167	-1.20012	9.95966e-25
103324373	3.7	2.85	2.54	13.87	7.07	7.33	3.03	9.42333	1.76311	3.45013e-06
103324376	9.69	10.04	8.49	3.75	4.05	3.48	9.40667	3.76	-1.19632	6.00707e-12
103324378	13.94	13.15	11.92	5.41	5.87	5.78	13.0033	5.68667	-1.09168	1.93369e-23
103324386	8.93	6.83	9.03	2.41	3.11	3.06	8.26333	2.86	-1.42109	2.26727e-16
103324412	52.06	54.27	58.35	121.99	139.42	166.6	54.8933	142.67	1.48729	1.52672e-35
103324421	4.25	5.42	5.22	9.67	9.71	10.15	4.96333	9.84333	1.10826	2.03753e-09
103324427	0.37	0.08	0	2.48	5.74	11.1	0.15	6.44	5.01002	1.08888e-12
103324433	24.34	21.04	23.07	6.92	10.18	9.83	22.8167	8.97667	-1.23922	3.41723e-17
103324453	2.99	3.47	3.3	6.85	7.71	7.51	3.25333	7.35667	1.14284	3.54188e-11
103324462	3.77	3.36	5.11	6.74	8.75	10.22	4.08	8.57	1.37941	9.16888e-08
103324466	16.8	24.83	4.56	0	1.31	0.36	15.3967	0.556667	-4.18322	2.64693e-08
103324481	3.1	3.38	2.95	0.79	1.33	0.89	3.14333	1.00333	-1.51445	2.82775e-10
103324488	43.16	38.91	39.37	11.74	18.71	16.3	40.48	15.5833	-1.21775	1.23289e-14
103324491	1.66	1.27	1.44	0.33	0.64	0.51	1.45667	0.493333	-1.46109	0.00059843
103324496	7.18	8.16	8.78	28.69	27.93	29.87	8.04	28.83	1.98461	3.06113e-28
103324500	6.22	8.09	7.06	62.92	23.72	31.93	7.12333	39.5233	2.58928	2.01545e-12
103324503	21.24	21.79	19.4	3.64	7.01	7.2	20.81	5.95	-1.69833	1.13368e-15
103324506	3.11	3.93	4.88	13.65	13.51	12.04	3.97333	13.0667	1.82512	1.02777e-19
103324517	1.61	1.44	1.26	0.47	0.7	0.47	1.43667	0.546667	-1.27509	1.2698e-06
103324526	69.3	61.89	10.26	0.32	0.53	0.54	47.15	0.463333	-5.77119	1.30744e-13
103324528	0.12	0.16	0.02	0.71	0.69	0.65	0.1	0.683333	2.63641	4.99561e-05
103324529	204.7	259.18	261.51	541.18	526.22	588.71	241.797	552.037	1.32667	3.06802e-27
103324537	1072.74	1204.35	1058.78	369.89	529.18	526.86	1111.96	475.31	-1.11124	2.96606e-20
103324539	14.5	14.09	13.06	6	6.74	6.3	13.8833	6.34667	-1.01768	3.64052e-26
103324550	0.28	0.6	0.15	3.13	5.19	4.09	0.343333	4.13667	3.65323	9.41431e-19
103324561	5.16	5.94	5.66	0.08	0.13	0.22	5.58667	0.143333	-5.11222	8.48868e-41
103324564	0.21	0.28	0.1	1.95	1.99	2.1	0.196667	2.01333	3.41715	1.532e-13
103324565	0.42	0.19	0.12	1.55	1.83	1.25	0.243333	1.54333	2.70598	3.48964e-08
103324571	0.07	0.07	0.1	0.7	0.54	0.88	0.08	0.706667	3.2748	6.29917e-08
103324581	0	0	0	1.39	0.25	0.15	0	0.596667	4.84991	1.81819e-05
103324591	68.26	68.41	88.58	243.26	272.36	277.85	75.0833	264.49	1.93924	5.54567e-50
103324592	0.17	0.07	0.13	3.45	0.47	2.24	0.123333	2.05333	3.85409	3.2646e-08
103324595	2.12	4.24	2.32	0.67	0.98	0.87	2.89333	0.84	-1.65143	4.00903e-06
103324607	1.5	1.39	1.19	2.52	2.54	2.78	1.36	2.61333	1.06397	1.06437e-10
103324621	13.11	12.21	11.39	4.8	5.7	5.27	12.2367	5.25667	-1.02558	8.43952e-18
103324625	1.41	1.08	0.99	5.1	5.01	3.6	1.16	4.57	2.07486	1.1566e-11
103324631	61.38	65.05	72.29	17.98	31.74	30.52	66.24	26.7467	-1.15172	4.62999e-10
103324643	31.61	46.45	34.36	10.51	15.27	12.74	37.4733	12.84	-1.41507	9.91208e-15
103324644	3.5	2.75	3.05	10.86	8.07	7.97	3.1	8.96667	1.64574	8.06672e-12
103324645	10.41	9.79	10.18	39.15	17.06	19.37	10.1267	25.1933	1.59531	8.28451e-09
103324651	19.54	8.36	26.76	1.15	3.06	1.68	18.22	1.96333	-3.06101	1.45445e-13
103324653	0.69	0.59	0.88	0	0.03	0	0.72	0.01	-5.40561	2.10957e-11
103324659	12.15	14.38	11.95	40.36	17.44	21.1	12.8267	26.3	1.29325	3.32085e-07
103324674	43.6	27.47	61.03	10.72	14.39	12.77	44.0333	12.6267	-1.68043	1.46356e-10
103324676	15.66	14.42	13.35	27.72	26.61	30.61	14.4767	28.3133	1.07917	1.70266e-19
103324677	24.45	22.86	15.7	83.35	85.67	64.52	21.0033	77.8467	1.99972	1.96382e-25
103324679	135.37	102.44	102.77	441.05	562.97	538.77	113.527	514.263	2.28039	4.58632e-59
103324681	0.31	0.41	0.24	7.07	4.77	3.09	0.32	4.97667	3.99288	7.09963e-23
103324682	1219.43	1215.56	1304.01	396.67	551.91	613.42	1246.33	520.667	-1.14974	2.43261e-17
103324683	45.97	43.92	46.44	136.85	136.6	161.22	45.4433	144.89	1.79135	4.41966e-62
103324691	1.75	2.08	1.53	0.75	0.6	0.58	1.78667	0.643333	-1.32136	0.000184226
103324701	0.76	0.6	0.79	2.46	4.02	3.99	0.716667	3.49	2.35069	1.6357e-19
103324704	2.36	3.56	2.58	1.15	1.09	1.24	2.83333	1.16	-1.15541	1.32963e-05
103324708	4.38	4.62	4.63	1.09	1.79	1.6	4.54333	1.49333	-1.53251	2.92431e-09
103324714	63.86	57.33	45.2	300.32	237.88	323.47	55.4633	287.223	2.48384	7.84972e-46
103324716	23.68	20.52	20.24	9.04	10.82	9.92	21.48	9.92667	-1.00573	1.80819e-20
103324721	3.57	5.43	2.8	0.9	2.12	1.34	3.93333	1.45333	-1.29915	0.000427554
103324748	176.71	76.61	323.85	1.87	26.15	16.4	192.39	14.8067	-3.04078	0.000929919
103324749	0	0	0.02	2.56	0.42	0.35	0.00666667	1.11	6.13941	1.87847e-10
103324757	1.78	2.47	3.68	0.21	0.08	0.29	2.64333	0.193333	-3.40733	5.31894e-09
103324763	0.66	0.8	0.52	0.18	0.16	0.13	0.66	0.156667	-1.88123	0.000114284
103324787	16.2	13.58	11.85	4.39	4.9	4.23	13.8767	4.50667	-1.67559	1.17654e-24
103324823	18.85	14.19	24.85	4.54	5.35	7.45	19.2967	5.78	-1.61397	4.52087e-10
103324825	74.43	80.23	90.12	24.51	29.47	28.87	81.5933	27.6167	-1.43012	2.18109e-31
103324827	2.13	2.02	2.72	0.41	0.74	0.84	2.29	0.663333	-1.51817	0.000316577
103324830	7.28	7.71	11.42	1.15	3.46	1.6	8.80333	2.07	-1.83352	5.22154e-06
103324835	4.45	3.44	4.17	0.09	0.05	0.05	4.02	0.0633333	-4.95196	3.54691e-11
103324843	1.89	1.56	2.07	0.23	0.18	0.27	1.84	0.226667	-2.73858	7.09387e-07
103324859	1.32	1.09	1.15	3.06	4.19	5.18	1.18667	4.14333	1.88932	4.07476e-08
103324860	2.73	2.75	2.78	9.21	9.79	9.11	2.75333	9.37	1.88042	1.99257e-21
103324877	3.38	3.07	3.03	0.57	0.84	0.72	3.16	0.71	-2.05348	2.26137e-20
103324881	0.54	0.92	0.65	0.08	0.07	0.03	0.703333	0.06	-3.23947	0.000114793
103324892	4.79	6.63	4.27	14.36	12.81	13.2	5.23	13.4567	1.49436	1.13308e-09
103324900	38.27	36.12	32.75	13.33	17.09	15.47	35.7133	15.2967	-1.11471	1.03967e-26
103324902	1.07	1.4	1.21	0.25	0.27	0.31	1.22667	0.276667	-1.97188	1.12649e-06
103324916	1.86	1.75	1.49	0.28	0.51	0.41	1.7	0.4	-2.112	1.98116e-15
103324919	18.99	19.47	19.07	5.63	8.13	8.74	19.1767	7.5	-1.25293	1.28845e-11
103324926	0	0	0	6.04	6.11	11.43	0	7.86	7.71478	1.16465e-16
103324946	1.75	1.23	1.65	5.06	5.29	5.34	1.54333	5.23	1.86049	4.19736e-09
103324947	65.23	63.01	65.12	21.66	30.3	26.31	64.4533	26.09	-1.20189	8.54813e-29
103324949	0	0.32	0	2.89	2.25	1.7	0.106667	2.28	4.01142	7.79366e-07
103324961	1.45	1.29	1.24	6.94	4.05	3.33	1.32667	4.77333	1.94701	1.12786e-09
103324967	2.56	3.86	6.54	0.19	0.51	0.16	4.32	0.286667	-3.68728	9.06015e-15
103324969	0.18	0.26	0.2	0.02	0.04	0.03	0.213333	0.03	-2.67346	0.000159407
103324976	24.88	23.85	39.48	1.12	3.38	2.28	29.4033	2.26	-3.55835	4.57944e-29
103324987	13.17	15.2	18.24	32.72	28.02	26.15	15.5367	28.9633	1.02459	5.15075e-08
103324988	0.45	0.45	0.79	2.12	2.83	2.83	0.563333	2.59333	2.21658	6.90644e-05
103324991	16.52	19.74	17.24	1.88	6.08	3.93	17.8333	3.96333	-2.05015	1.20962e-11
103324992	0.04	0.02	0	0.39	0.69	0.56	0.02	0.546667	4.43738	2.00869e-10
103325003	1.85	1.8	1.63	0.64	0.69	0.65	1.76	0.66	-1.29342	5.23635e-09
103325009	14.95	11.87	13.66	4.13	5.44	4.79	13.4933	4.78667	-1.38742	7.24248e-21
103325032	57.51	73.85	83.87	155.68	167.3	174.78	71.7433	165.92	1.33758	5.80571e-20
103325047	17.88	15.75	14.64	58.07	50.24	62.77	16.09	57.0267	1.95391	3.47695e-33
103325058	0.24	0.44	0.64	0.04	0.02	0.04	0.44	0.0333333	-3.31399	3.09041e-05
103325065	0	0	0	0.2	0.71	0.89	0	0.6	4.7524	2.11177e-05
103325073	1.17	1.75	3.62	0.14	0.49	0.44	2.18	0.356667	-2.39188	1.8339e-05
103325077	1.02	1.04	0.91	0.21	0.28	0.27	0.99	0.253333	-1.81299	1.41733e-07
103325078	1.37	1.08	1.12	0.46	0.57	0.5	1.19	0.51	-1.08194	0.000565189
103325087	5.95	5.54	3.71	21.18	18.66	30.2	5.06667	23.3467	2.35021	1.99825e-18
103325088	14.69	13.88	17.89	2.89	5.38	3.85	15.4867	4.04	-1.81711	3.99563e-15
103325118	7.3	14.85	18.67	24.34	29.26	37.95	13.6067	30.5167	1.27652	5.81509e-05
103325120	4.26	3.55	3.35	14.8	10.34	12.61	3.72	12.5833	1.8727	4.7023e-20
103325129	40.87	51.54	50.92	138.89	125.69	154.93	47.7767	139.837	1.70947	1.85002e-28
103325133	18.93	19.36	18.36	77.23	60.56	59.93	18.8833	65.9067	1.94881	1.01257e-25
103325135	2.43	2.04	2.78	9.61	6.71	5.44	2.41667	7.25333	1.69284	1.72437e-09
103325142	0	0	0	3.65	0.08	0.08	0	1.27	4.76552	4.40342e-05
103325149	4.7	3.81	5.15	0.81	2.09	2.04	4.55333	1.64667	-1.34955	6.66332e-05
103325162	0.78	1.18	0.42	2.96	3.17	2.83	0.793333	2.98667	1.98148	2.43168e-06
103325171	85.06	82.89	86.36	27.39	38.46	32.8	84.77	32.8833	-1.25775	1.92417e-30
103325178	22.47	23.05	23.19	5.75	10.62	10.66	22.9033	9.01	-1.22973	4.80909e-09
103325180	0.11	0.16	0.11	8.36	1.76	1.89	0.126667	4.00333	4.79647	1.49494e-13
103325206	0	0	0	0.14	4.59	6.05	0	3.59333	5.87905	6.13326e-08
103325220	25.72	33.45	29.97	53.61	57.04	59.5	29.7133	56.7167	1.05927	1.87585e-18
103325227	8.55	8.63	10.09	1.99	5.15	3.09	9.09	3.41	-1.30927	2.06432e-06
103325234	5.39	6.16	8.81	18.12	14.37	14.21	6.78667	15.5667	1.31558	8.93848e-08
103325240	9.12	10.97	8.48	3.07	4.25	3.85	9.52333	3.72333	-1.16616	1.36583e-15
103325246	0.32	0.69	0.27	1.53	1.72	0.63	0.426667	1.29333	1.71945	0.000807712
103325260	15.18	11.41	13.61	2.84	6.59	5.66	13.4	5.03	-1.26953	6.83117e-05
103325270	72.82	75.03	78.23	168.66	137.54	135.16	75.36	147.12	1.09252	6.55524e-14
103325281	26.67	21.29	26.18	47.38	57.68	70.69	24.7133	58.5833	1.34831	1.40285e-16
103325282	0.51	0.61	0.49	3.85	2.87	4.88	0.536667	3.86667	2.93496	5.81138e-18
103325283	0.74	1.17	0.88	60.57	44.26	69.56	0.93	58.13	6.02726	5.13543e-138
103325284	0	0	0	1.02	0.11	0.64	0	0.59	5.20887	2.3662e-06
103325285	22.13	26.31	25.11	134.6	147.34	141.85	24.5167	141.263	2.6418	2.85224e-200
103325287	7.63	7.82	7.62	18.93	15.57	20.11	7.69	18.2033	1.3602	7.60344e-18
103325288	4.48	2.7	3.07	302.06	85.32	123.09	3.41667	170.157	5.41171	2.4239e-18
103325297	0.97	0.47	0.48	36.89	22.2	29.74	0.64	29.61	5.56812	1.18871e-69
103325309	1.66	1.99	1.37	0.51	0.92	0.53	1.67333	0.653333	-1.23316	0.000136496
103325321	15.67	15.13	14.55	4.29	6.95	6.13	15.1167	5.79	-1.00732	4.67934e-12
103325325	12.04	16.14	13.08	37.58	35.18	35.16	13.7533	35.9733	1.50925	1.72951e-26
103325329	23.73	8.86	56.77	1.11	2.22	5.9	29.7867	3.07667	-2.7798	0.000884851
103325333	1.27	1.06	0.83	5.71	5.09	6.14	1.05333	5.64667	2.50234	1.74601e-11
103325334	0.09	0.13	0.25	0.74	0.79	1.26	0.156667	0.93	2.46345	0.000343561
103325335	16.06	20.81	19.8	42.06	40.08	49.94	18.89	44.0267	1.35206	4.18316e-17
103325338	225.84	156.73	211.2	347.39	431.54	375.12	197.923	384.683	1.06993	1.05928e-11
103325342	1.27	1.82	1.21	9.51	9.56	9.19	1.43333	9.42	2.82026	2.81065e-36
103325357	23.04	27.97	23.41	9.79	9.65	8.94	24.8067	9.46	-1.27067	1.76231e-26
103325378	0.02	0	0	4.95	17.5	29.14	0.00666667	17.1967	9.16153	5.26365e-30
103325389	6.27	3.56	3.17	0.02	0.61	0.16	4.33333	0.263333	-3.7972	1.75206e-08
103325395	0.17	0.12	0.49	0	0	0	0.26	0	-4.14428	0.000349296
103325401	0.83	0.76	0.94	0	0	0	0.843333	0	-6.20664	6.18e-10
103325405	1.89	2.37	1.09	0.29	0.43	0.24	1.78333	0.32	-2.33365	2.32802e-08
103325424	0.3	0.44	0.58	1.54	1.42	1.86	0.44	1.60667	1.94644	0.000946977
103325425	4.01	4.46	4.68	11.3	10.67	13.76	4.38333	11.91	1.56229	1.33392e-12
103325433	0.47	0.31	0.46	10.97	10.03	7.92	0.413333	9.64	4.51628	1.61634e-23
103325440	6.61	8.46	4.84	28.75	25.52	32.15	6.63667	28.8067	2.23199	2.04867e-26
103325442	14.43	11.52	11.73	1.59	4.27	3.22	12.56	3.02667	-2.00079	7.21608e-13
103325451	1.45	1.58	1.26	2.69	4.26	3.81	1.43	3.58667	1.42058	3.07962e-08
103325467	0.55	0.23	2.15	0	0	0	0.976667	0	-4.83606	1.72808e-05
103325470	1.83	0.99	1.31	0.07	0.14	0.14	1.37667	0.116667	-3.0672	0.00011234
103325480	21.83	21.67	37.8	1.48	5.92	4.04	27.1	3.81333	-2.67422	5.80058e-12
103325493	3.24	4.38	2.65	7.08	6.37	7.41	3.42333	6.95333	1.14217	4.58505e-06
103325497	120.99	128.46	67.12	1.8	9.42	20.47	105.523	10.5633	-2.87738	0.000226277
103325500	0.78	1.1	0.82	7.56	4.3	3.65	0.9	5.17	2.59814	3.26901e-11
103325506	19.81	17.55	17.59	7.05	8.32	7.7	18.3167	7.69	-1.1065	9.54456e-28
103325512	0.44	0.49	0.66	0	0	0.03	0.53	0.01	-4.10712	4.16137e-05
103325518	8.63	6.58	5.21	0	0	0	6.80667	0	-7.4201	2.91547e-15
103325521	6.56	5.3	5.24	1.18	1.84	1.86	5.7	1.62667	-1.65044	2.98975e-15
103325535	16.54	14.68	16.44	1.19	2.87	1.95	15.8867	2.00333	-2.87143	1.2214e-32
103325536	34.11	41.52	40.51	74.02	67.27	77.19	38.7133	72.8267	1.05378	5.59431e-14
103325558	1.67	2.15	2.3	14.2	8.11	9.34	2.04	10.55	2.47587	2.57629e-10
103325571	54.65	53.29	55.61	119.03	103.2	116.42	54.5167	112.883	1.15858	7.92056e-23
103325581	1.19	1.74	1.27	5.5	2.8	2.98	1.4	3.76	1.535	3.09066e-05
103325604	3.06	2.95	2.96	1.21	1.51	1.35	2.99	1.35667	-1.03826	1.64027e-06
103325606	1.81	2.35	2.32	0.3	0.6	0.81	2.16	0.57	-1.74507	0.00019505
103325608	18.48	16.83	15.95	5.68	7.04	6.01	17.0867	6.24333	-1.33876	1.50457e-35
103325620	0.61	0.8	0.56	0.16	0.29	0.11	0.656667	0.186667	-1.66009	0.000389136
103325632	0.67	0.63	0.78	0	0.09	0.09	0.693333	0.06	-3.07681	1.69314e-05
103325633	2.34	3.19	2.37	0.98	1.17	0.99	2.63333	1.04667	-1.1921	0.000122376
103325641	0	0.03	0.02	0.28	0.65	0.44	0.0166667	0.456667	4.30325	1.65726e-07
103325645	0.45	0.62	0.55	1.53	1.75	1.82	0.54	1.7	1.71133	1.81112e-13
103325655	0	0.04	0	0.61	0.22	0.11	0.0133333	0.313333	3.6382	0.000380296
103325658	1.25	0.97	1.72	9.13	5.61	6.87	1.31333	7.20333	2.53377	2.28722e-11
103325662	9.66	9.46	9.2	21.15	20.28	22.26	9.44	21.23	1.28961	1.95902e-25
103325682	6.21	6.28	5.83	1.41	2.25	2.37	6.10667	2.01	-1.50365	4.90826e-17
103325688	2.47	3.73	3.26	8.29	14.17	12.65	3.15333	11.7033	1.9922	3.64875e-11
103325695	0.63	1.23	0.77	5.77	2.02	3.1	0.876667	3.63	2.12753	1.13926e-05
103325701	14.83	11.77	11.65	1.11	2.33	1.95	12.75	1.79667	-2.69852	1.86761e-28
103325703	2.27	2.24	3.25	7.51	10.45	11.06	2.58667	9.67333	1.99004	1.16661e-20
103325724	0.02	0.02	0	5.4	0.26	0.11	0.0133333	1.92333	4.41084	0.000184813
103325730	19.4	19.32	20.85	5.83	7.89	7.23	19.8567	6.98333	-1.40108	5.36431e-37
103325734	0.56	3.7	1.18	24.76	16	13.72	1.81333	18.16	3.33465	7.4506e-11
103325739	0.16	0.09	0.14	4.59	1.15	1.35	0.13	2.36333	3.999	6.14386e-10
103325747	4.01	3.59	3.39	0.34	0.72	0.54	3.66333	0.533333	-2.66981	2.39876e-21
103325761	2.2	2.2	2.14	0	0	0.03	2.18	0.01	-6.20611	3.0468e-13
103325776	2.81	3.07	2.74	0.3	0.44	0.37	2.87333	0.37	-2.75207	1.03906e-12
103325777	1.65	2.05	1.75	2.55	4.39	3.98	1.81667	3.64	1.10077	0.000176094
103325796	0.53	0.79	1.28	0	0	0	0.866667	0	-4.8141	1.30471e-05
103325800	0.08	0.14	0.11	0.51	0.55	0.45	0.11	0.503333	2.19097	0.000140819
103325810	4.64	3.97	1.35	0.64	1.2	1.08	3.32	0.973333	-1.58228	0.000595812
103325813	43.31	50.12	45.27	158.97	127.21	154.79	46.2333	146.99	1.80031	9.86841e-36
103325814	3.33	5.7	5.79	9.9	10.54	13.57	4.94	11.3367	1.33717	0.000109362
103325815	0.07	0.04	0.02	0.96	0.55	0.4	0.0433333	0.636667	3.85297	1.52376e-07
103325819	12.37	14.23	13.69	47.8	37.93	43.14	13.43	42.9567	1.81119	3.25704e-25
103325820	4.58	6.09	4.78	0.29	0.84	0.44	5.15	0.523333	-3.24081	1.80767e-21
103325822	10.56	12.68	12.55	1.24	3.38	2.99	11.93	2.53667	-2.03805	3.47885e-11
103325829	0.25	0.4	0.35	0.87	1.69	1.75	0.333333	1.43667	2.11099	3.92079e-05
103325830	8.01	9.21	7.89	71.14	19.33	26.81	8.37	39.0933	2.25869	0.000105209
103325846	12.89	19.68	12.83	42.91	47.67	53.21	15.1333	47.93	1.78574	3.4874e-23
103325847	2.28	1.2	1.5	24.4	27.9	37.26	1.66	29.8533	4.23824	2.09996e-55
103325850	4.14	4.69	2.87	11.35	11.77	15.61	3.9	12.91	1.86845	1.37883e-12
103325851	22.95	24.8	21.58	9.04	11.68	10.97	23.11	10.5633	-1.00669	1.09531e-20
103325852	0.94	0.78	1.06	0.17	0.08	0.08	0.926667	0.11	-2.85258	2.46473e-05
103325853	0.64	1.12	0.82	25.89	20.97	24.94	0.86	23.9333	4.91119	4.35537e-69
103325854	0.04	0	0.08	3.77	3.97	5.1	0.04	4.28	6.19457	2.33327e-19
103325855	17.27	21.14	17.49	80.07	65.98	99.74	18.6333	81.93	2.25848	6.95132e-36
103325863	0.62	0.56	0.54	1.26	1.4	0.98	0.573333	1.21333	1.18536	0.000561218
103325865	3.4	3.27	2.76	0.73	1.47	1.12	3.14333	1.10667	-1.39866	3.89917e-08
103325882	2.62	2.83	3.04	14.06	10.68	14.48	2.83	13.0733	2.32212	2.05793e-17
103325900	1.49	1.56	2.01	0.57	0.38	0.26	1.68667	0.403333	-1.91538	8.70215e-05
103325905	0	0.01	0	0.06	0.2	0.23	0.00333333	0.163333	3.89758	0.000197907
103325909	1.61	1.69	1.46	0.39	0.38	0.32	1.58667	0.363333	-1.98847	8.1477e-11
103325941	2.46	1.34	2.1	67.05	81.22	148.81	1.96667	99.0267	5.67452	1.8135e-73
103325960	7.12	6.34	5.08	1.51	2.85	2.34	6.18	2.23333	-1.36197	5.44119e-09
103325961	17.88	17.12	15.59	4.25	7.11	6.41	16.8633	5.92333	-1.42416	1.1741e-17
103325962	0.3	0.52	0.47	2.22	1.69	2.45	0.43	2.12	2.35389	1.09428e-08
103325965	0.43	1.13	1.1	2.92	2.02	4.13	0.886667	3.02333	1.83007	0.000260073
103325979	2.69	4.26	3.15	0.59	1.15	1.25	3.36667	0.996667	-1.77396	8.99703e-06
103325980	2.45	1.76	1.72	0.78	0.55	0.65	1.97667	0.66	-1.42855	0.000544396
103325992	143.5	68.3	221.51	13.71	16.5	17.68	144.437	15.9633	-2.96106	3.43521e-10
103325994	3.67	4.05	1.61	28.41	37.4	38.53	3.11	34.78	3.56526	1.33713e-36
103325997	15.8	10.24	11.19	0.82	0.58	1.37	12.41	0.923333	-3.5532	1.9018e-24
103325998	27.7	30.8	30.56	9.74	15.63	13.52	29.6867	12.9633	-1.08709	2.34394e-13
103326003	0	0	0.08	0.81	1.48	1.93	0.0266667	1.40667	4.79952	3.11601e-08
103326008	8.85	11.32	11.03	16.63	21.07	20.73	10.4	19.4767	1.01701	2.80636e-13
103326010	20.27	20.42	21.3	3.73	10.82	10.09	20.6633	8.21333	-1.22094	5.89494e-05
103326019	105.55	121.92	100.96	210.69	197.62	212.76	109.477	207.023	1.04895	6.27102e-22
103326027	98.88	96.51	102.27	39.23	41.09	34.37	99.22	38.23	-1.21652	2.72638e-25
103326029	11.26	10.53	12.5	4.91	5.48	4.77	11.43	5.05333	-1.08604	4.5728e-13
103326030	24.57	21.82	27.55	3.59	7.75	5.02	24.6467	5.45333	-2.04861	6.3754e-18
103326038	0.22	0.24	0.36	1	1.03	0.86	0.273333	0.963333	1.88434	1.25302e-05
103326039	2.83	1.86	3.19	4.46	6.08	4.32	2.62667	4.95333	1.02122	0.000438885
103326054	2.55	3.65	2.26	0.09	0.62	0.57	2.82	0.426667	-2.4844	8.85437e-06
103326069	10.02	11.35	11.71	2.96	4.65	5.3	11.0267	4.30333	-1.21937	1.37783e-09
103326070	7.96	8.8	7.92	3.05	3.05	2.8	8.22667	2.96667	-1.34705	8.33642e-19
103326077	0	0	0	1.97	0.1	0.04	0	0.703333	5.05829	1.044e-05
103326078	10.56	7.84	6.34	27.41	25.71	37.26	8.24667	30.1267	1.96872	2.60314e-19
103326084	8.52	10.96	8.22	15.67	18.22	18.35	9.23333	17.4133	1.04661	1.88401e-08
103326085	3.87	4.28	3.04	5.84	9.02	7.67	3.73	7.51	1.15077	1.3363e-07
103326088	3.99	3.21	2.49	4.07	10.71	7.76	3.23	7.51333	1.29059	0.000225792
103326091	0.02	0.05	0	0.78	0.2	0.35	0.0233333	0.443333	3.65441	8.15808e-05
103326094	3.16	3.22	3.33	15.89	25.47	23.36	3.23667	21.5733	2.82107	4.93748e-49
103326095	15.2	14.15	13.04	4.85	7.09	5.47	14.13	5.80333	-1.17748	4.98814e-17
103326098	0	0.21	0.07	13.08	4.8	2.3	0.0933333	6.72667	5.55007	6.33524e-12
103326130	3.37	3.78	3.79	0.24	0.21	0.24	3.64667	0.23	-3.85498	2.54798e-34
103326131	2.58	3.07	2.84	0.64	1.01	1.04	2.83	0.896667	-1.5379	1.164e-07
103326137	0.04	0.09	0.17	0.64	0.82	0.76	0.1	0.74	2.9202	9.62579e-06
103326142	0.1	0.03	0.03	2.41	2.57	3.12	0.0533333	2.7	5.77623	3.903e-26
103326152	0.48	0.32	0.27	1.04	1	1.58	0.356667	1.20667	1.83199	9.77857e-05
103326168	0.03	0.07	0.12	0.55	0.38	0.5	0.0733333	0.476667	2.57059	6.36021e-05
103326174	0.32	0.23	0.15	0.74	0.79	1.17	0.233333	0.9	1.9702	3.94904e-05
103326187	13.01	23.1	17.93	5.46	7.54	6.29	18.0133	6.43	-1.31494	9.13164e-10
103326219	9.95	11.46	10.43	23.94	25.5	24.48	10.6133	24.64	1.33411	5.08346e-32
103326223	5.68	6.87	6.76	13.62	13.44	16.4	6.43667	14.4867	1.30425	3.01098e-09
103326242	0.23	0.23	0.26	1.94	1.22	1.1	0.24	1.42	2.57721	4.24564e-07
103326243	7.01	8.34	5.33	100.06	25.35	28.16	6.89333	51.19	2.84676	1.30998e-05
103326245	74.74	37.62	104.75	0.12	2.87	0.86	72.37	1.28333	-4.80592	1.67101e-07
103326247	44.43	41.92	86.3	28.46	23.22	25.94	57.55	25.8733	-1.02129	0.000161058
103326249	10.12	9.84	10.67	2.87	4.52	4.22	10.21	3.87	-1.28341	4.22806e-12
103326254	10.59	9.62	10.83	18.47	20.37	27	10.3467	21.9467	1.2106	2.76902e-09
103326264	12.03	14.7	14.72	17.81	24.78	41.28	13.8167	27.9567	1.12338	5.89755e-05
103326272	22.05	19.37	18.54	38.61	56.46	60.4	19.9867	51.8233	1.47874	1.91112e-19
103326285	4.22	4.98	5.56	11.91	7.85	7.77	4.92	9.17667	1.02558	0.00011667
103326293	0	0	0	0.9	0.07	0.02	0	0.33	4.0677	0.000642011
103326301	107.92	138.86	128.94	33.49	46.65	45.65	125.24	41.93	-1.45147	5.24655e-26
103326308	10.09	10.15	11.09	2.53	4.29	3.63	10.4433	3.48333	-1.47174	2.52205e-16
103326322	0.58	0.54	0.56	1.29	1.48	1.94	0.56	1.57	1.59081	3.33836e-06
103326339	0.85	1.65	1.16	64.03	43.39	73.01	1.22	60.1433	5.6761	1.13042e-103
103326351	1.9	1.97	1.52	4.59	6.54	7.27	1.79667	6.13333	1.28395	2.00486e-10
103326361	3.94	4.68	6.3	10.81	11	10.52	4.97333	10.7767	1.22426	1.27089e-09
103326370	5.75	7.64	4.56	0.32	2.42	2.63	5.98333	1.79	-1.76044	0.000875585
103326372	32.01	38.71	32.26	12.38	9.97	10.58	34.3267	10.9767	-1.5143	4.6536e-22
103326386	13.14	13.33	13.65	4.44	5.84	4.91	13.3733	5.06333	-1.28207	2.39193e-18
103326387	4.91	5	3.06	13.83	12.96	14.55	4.32333	13.78	1.78497	3.47409e-16
103326394	0.44	0.66	0.21	0	0.07	0	0.436667	0.0233333	-3.29453	0.000627101
103326418	18.24	17.7	16.89	5.76	8.05	7.18	17.61	6.99667	-1.22843	1.05794e-24
103326420	0.7	1.48	0.5	2.63	2.35	2.28	0.893333	2.42	1.53898	0.000154277
103326426	7.32	11	11.78	2.52	4.73	4.72	10.0333	3.99	-1.2087	1.3111e-05
103326428	30.08	26.62	24.03	58.59	52.29	62.64	26.91	57.84	1.2339	3.1298e-16
103326436	0.04	0.17	0.04	1.75	1.12	1.58	0.0833333	1.48333	3.93329	2.40275e-08
103326437	1.37	1.11	0.47	2.41	4.74	4.82	0.983333	3.99	2.21933	4.32704e-07
103326444	0	0	0.1	1.24	1.56	1.42	0.0333333	1.40667	4.94813	2.77342e-09
103326445	1.7	2.44	2.02	8.42	6.52	7.78	2.05333	7.57333	1.99514	2.97046e-18
103326455	24.75	21.39	20.1	62.45	43.54	39.97	22.08	48.6533	1.27566	1.93849e-08
103326471	5.86	5.53	4.79	1.85	2.24	2.07	5.39333	2.05333	-1.24531	3.34396e-23
103326483	20.35	22.12	20.11	48.54	46.95	51.03	20.86	48.84	1.3595	8.51309e-29
103326486	1.31	1.39	3.22	0.04	0.24	0.32	1.97333	0.2	-2.96565	1.03632e-05
103326495	29.69	18.82	14.36	0	0.52	0.52	20.9567	0.346667	-5.48021	2.72187e-23
103326503	0.41	0.27	0.36	0	0	0	0.346667	0	-5.18804	1.3339e-06
103326516	2.83	2.4	3.06	10.19	14.79	13.53	2.76333	12.8367	2.313	8.80672e-27
103326523	1.77	1.4	1.76	0.16	0.52	0.24	1.64333	0.306667	-2.2062	6.02451e-05
103326529	17.12	23.43	18.96	47.32	44.5	51.44	19.8367	47.7533	1.40705	1.05462e-17
103326533	16.11	16.49	16.32	5.48	6.91	7.34	16.3067	6.57667	-1.00268	8.64928e-15
103326535	2.16	0.72	3.22	0	0.4	0.12	2.03333	0.173333	-2.99045	0.000434427
103326537	130.36	164.15	145.63	292.77	293.13	328.86	146.713	304.92	1.19098	5.50558e-27
103326555	0.27	0.22	0.16	0.64	0.86	0.65	0.216667	0.716667	1.77761	0.000982178
103326558	0.46	0.31	0.22	0	0	0	0.33	0	-4.90077	7.7919e-06
103326560	67.4	85.01	79.16	184.45	175	193.31	77.19	184.253	1.39674	3.09304e-30
103326564	15.54	18.76	25.97	71.6	54.83	61.48	20.09	62.6367	1.77194	8.51824e-15
103326565	183.15	190.63	235.15	359.5	531.4	730.71	202.977	540.537	1.52816	7.85245e-13
103326569	4.3	5.98	6.25	13.73	13.03	10.75	5.51	12.5033	1.30766	6.0088e-08
103326570	61.91	68.64	59.89	4.6	8.99	5.91	63.48	6.5	-3.22876	2.37603e-56
103326573	0.36	0.42	0.47	0	0	0	0.416667	0	-4.61835	3.35874e-05
103326583	1.27	1.39	1.29	0.01	0.03	0.03	1.31667	0.0233333	-5.5498	5.59234e-20
103326591	1	1.01	0.81	2.21	2.35	2.18	0.94	2.24667	1.35435	8.4471e-06
103326593	17.12	16.02	15.83	6.63	8.7	8.2	16.3233	7.84333	-1.03768	1.76059e-20
103326600	9.58	11.85	9.67	56.09	46.67	65.41	10.3667	56.0567	2.46927	1.21026e-46
103326609	11.43	10.47	10.28	4.22	5.13	4.44	10.7267	4.59667	-1.11371	9.28086e-24
103326610	6.67	6.73	5.94	1.2	2.88	2.18	6.44667	2.08667	-1.51719	2.51893e-09
103326611	13.64	13.01	10.21	2.52	2.91	2.84	12.2867	2.75667	-2.11931	4.01327e-39
103326619	9.51	13.53	13.97	31.21	30.67	35.17	12.3367	32.35	1.51856	3.81839e-16
103326620	0.26	0.13	0	5.31	6.46	9.33	0.13	7.03333	5.1642	3.96153e-10
103326624	3.76	4.58	3.45	0.57	0.99	0.65	3.93	0.736667	-2.20945	1.17526e-22
103326628	6.81	5.58	6.41	10.09	12.47	13.4	6.26667	11.9867	1.04269	2.50916e-10
103326643	0.28	0.32	0.17	0.57	0.64	0.84	0.256667	0.683333	1.49033	0.000252613
103326645	0	0.02	0	0.33	0.47	0.43	0.00666667	0.41	4.84699	8.49697e-09
103326651	0.01	0.04	0.03	3.2	2.33	1.44	0.0266667	2.32333	6.1641	7.22634e-24
103326652	1.65	1.34	1.32	0.13	0.15	0.04	1.43667	0.106667	-3.42392	6.22041e-11
103326655	1.51	1.53	1.28	3.13	3.66	2.63	1.44	3.14	1.23451	1.41875e-10
103326657	0.15	0.28	0.29	0.51	1.56	1.02	0.24	1.03	2.16904	0.000187657
103326665	0.1	0.22	0.1	0.53	1.19	1.33	0.14	1.01667	2.80951	3.59919e-06
103326673	23.46	23.19	20.21	7.55	8.68	8.46	22.2867	8.23	-1.31871	1.73787e-29
103326675	9.77	5.96	9.84	1.61	1.42	1.32	8.52333	1.45	-2.33177	2.16929e-08
103326683	42.17	46.29	40.77	166.76	145.98	158.44	43.0767	157.06	2.01105	7.81109e-54
103326688	89.98	76.8	102.99	588.29	907.14	754.72	89.9233	750.05	3.18276	5.59406e-89
103326689	0.46	0.26	0.23	2.44	3.55	0.74	0.316667	2.24333	2.77595	1.67038e-06
103326692	26.46	23.06	32.54	45.48	67.78	55.24	27.3533	56.1667	1.13632	3.64126e-11
103326728	35.9	31.27	32.36	14.82	16.33	12.91	33.1767	14.6867	-1.06042	7.83886e-16
103326741	49.84	41.29	103.67	12.7	18.82	18.2	64.9333	16.5733	-1.8137	5.1842e-05
103326748	6.59	6.04	4.88	12.56	10.28	10.14	5.83667	10.9933	1.03968	3.33299e-06
103326749	23.51	29.84	23.45	201.81	275.57	292.55	25.6	256.643	3.43333	2.51283e-129
103326767	5.62	7.68	5.63	38.89	52.96	53.19	6.31	48.3467	3.04557	4.22665e-78
103326773	0.09	0.07	0.09	0.66	0.93	0.55	0.0833333	0.713333	3.12528	3.98759e-06
103326784	20.67	17.72	15.26	6.53	6.85	6.88	17.8833	6.75333	-1.29755	8.4893e-22
103326796	0	0.07	0.06	0.35	2.17	0.73	0.0433333	1.08333	3.98437	5.82764e-06
103326797	0.29	0.76	0.35	3.75	4.21	3.06	0.466667	3.67333	3.01901	9.31022e-14
103326804	10.4	8.12	9.34	3.16	4.53	3.91	9.28667	3.86667	-1.14448	1.34036e-09
103326806	0	0	0	0.93	0.43	0.58	0	0.646667	4.14257	0.000333598
103326809	8.49	7.63	8.36	1.47	3.49	2.89	8.16	2.61667	-1.51091	9.45153e-07
103326828	7.99	7.49	7.12	2.83	4.18	4.27	7.53333	3.76	-1.04736	6.75621e-07
103326830	12.44	14.96	12.24	3.82	6.09	4.56	13.2133	4.82333	-1.33165	8.77365e-12
103326831	12.79	11.45	10.75	0.08	0.14	0.26	11.6633	0.16	-5.5122	2.48126e-63
103326832	1.86	2.29	1.72	0.03	0.03	0	1.95667	0.02	-5.81221	5.40658e-14
103326843	9.45	9.29	9.1	3.13	4.18	4.12	9.28	3.81	-1.14892	1.51926e-07
103326851	2.55	3.39	2.51	0.85	0.78	0.89	2.81667	0.84	-1.58169	5.92016e-11
103326854	1.77	1.54	1.19	0	0	0	1.5	0	-5.9012	8.20545e-09
103326861	11.31	12.32	9.84	2.78	5.58	4.93	11.1567	4.43	-1.2217	5.51644e-08
103326871	10.84	12.02	11.25	0	0	0.05	11.37	0.0166667	-8.70002	4.87124e-38
103326872	0.07	0.11	0.53	0	0.01	0	0.236667	0.00333333	-4.4566	1.88476e-05
103326874	50.14	47.91	62.37	99.17	153.97	147.06	53.4733	133.4	1.43282	9.2936e-17
103326885	0.79	0.76	0.56	2.2	3.52	4.04	0.703333	3.25333	2.28089	6.97209e-11
103326893	4.99	5.06	5.62	1.1	1.28	0.98	5.22333	1.12	-2.07467	5.89664e-15
103326901	8.19	7.58	7.77	21.58	21.69	21.61	7.84667	21.6267	1.57073	1.13178e-39
103326927	63.46	66.84	66.93	9.26	23.19	19.33	65.7433	17.26	-1.80853	5.63342e-13
103326929	2.74	3.2	4.94	0.38	1.21	0.51	3.62667	0.7	-1.99697	2.32962e-05
103326931	10.07	11.05	12.22	4.02	6.29	4.8	11.1133	5.03667	-1.0684	6.456e-08
103326937	0.1	0.24	0.05	3.02	2.22	1.48	0.13	2.24	3.94293	3.71176e-09
103326941	0	0	0	0.85	0.35	0.08	0	0.426667	4.14113	0.000400023
103326958	80.68	187.25	29.67	8.12	19.82	8.6	99.2	12.18	-2.62578	0.00021802
103326959	1.59	3.68	2.17	10.81	8.92	7.93	2.48	9.22	2.00873	4.55997e-07
103326963	16.11	29.58	24.94	86.78	56.67	66.62	23.5433	70.0233	1.70799	3.0491e-11
103326972	0.06	0.1	0.04	1.83	0.83	0.71	0.0666667	1.12333	3.92008	2.62766e-09
103326979	38.57	28.74	36.01	146.86	87.47	119.59	34.44	117.973	1.90343	1.7179e-16
103327012	12.33	12.1	14.74	2.75	7.15	5.63	13.0567	5.17667	-1.21667	3.97877e-05
103327019	2.07	2.69	2.48	0.63	1.14	0.67	2.41333	0.813333	-1.436	1.97602e-06
103327021	4.86	3.59	3.82	1.49	2.1	1.71	4.09	1.76667	-1.10711	1.54684e-09
103327036	6.63	8.23	6.24	14.84	15.97	15.42	7.03333	15.41	1.25071	1.4873e-19
103327037	0.36	0.58	0.42	1.89	1.95	1.83	0.453333	1.89	2.14815	9.38436e-10
103327042	7.35	6.41	5.7	2.04	3.66	2.81	6.48667	2.83667	-1.0847	7.10423e-07
103327048	0.54	0.52	0.49	0.86	1.6	1.93	0.516667	1.46333	1.56414	5.20217e-05
103327052	3.94	3.19	3.25	10.16	12.96	20.88	3.46	14.6667	2.17859	9.2944e-15
103327068	0.59	0.63	0.46	0.19	0.09	0.05	0.56	0.11	-2.10072	0.000236122
103327080	2.24	1.18	0.65	3.82	6.6	8.07	1.35667	6.16333	2.23345	3.25469e-07
103327085	109.01	123.3	113.74	209.78	208.53	227.33	115.35	215.213	1.03562	4.50809e-29
103327133	0	0	0	2.02	1.34	0.73	0	1.36333	6.11831	2.46055e-09
103327153	2.42	2.97	1.99	0.81	1.29	1.08	2.46	1.06	-1.06238	5.13749e-07
103327158	0.18	0.24	0.23	0	0	0	0.216667	0	-4.44077	8.10186e-05
103327209	2.62	2.01	2.66	5.43	9.01	9.44	2.43	7.96	1.77332	2.80505e-13
103327210	2.1	1.43	1.81	0.61	0.78	0.83	1.78	0.74	-1.15212	0.000985887
103327219	0.51	0.39	0.56	3.64	4.49	4.86	0.486667	4.33	3.26002	1.4315e-32
103327227	0.8	1.24	0.72	1.37	1.78	2.03	0.92	1.72667	1.23066	0.000121949
103327238	15.46	13.43	10.21	2.43	7.02	4.24	13.0333	4.56333	-1.38309	5.12895e-05
103327247	3.78	3.35	2.93	1.01	1.44	1.72	3.35333	1.39	-1.15457	8.94053e-07
103327249	0.47	0.43	0.52	2.41	1.85	0.8	0.473333	1.68667	1.87115	0.000566274
103327254	4.07	3.45	3.29	0.11	1.1	0.44	3.60333	0.55	-2.38146	0.000406224
103327265	2.83	1.87	1.51	5.25	5.72	6.49	2.07	5.82	1.59126	8.59166e-07
103327267	0.02	0.04	0	29.9	2.18	1.71	0.02	11.2633	5.97047	9.59383e-08
103327283	6.75	6.61	8.77	20.72	13.36	20.88	7.37667	18.32	1.43958	1.31067e-07
103327285	9.54	8.21	10.71	2.04	5.78	3.42	9.48667	3.74667	-1.22676	0.000130086
103327287	57.68	61.08	54.18	22.09	25.46	24.78	57.6467	24.11	-1.13979	3.99126e-42
103327300	73.85	15.16	227.79	1.79	6.92	9.04	105.6	5.91667	-3.41046	0.00022207
103327305	15.25	13.28	10.96	2.62	2.65	2.39	13.1633	2.55333	-2.23921	1.53175e-39
103327306	9.74	13.15	12.46	20.83	24.29	23.12	11.7833	22.7467	1.07202	5.27314e-12
103327328	23.65	26.73	24.71	6.6	6.57	7.98	25.03	7.05	-1.75524	2.27079e-39
103327329	4.28	3.48	4.42	0	0.03	0	4.06	0.01	-7.29838	1.45987e-19
103327344	21.31	20.4	21.65	7.77	9.92	8.05	21.12	8.58	-1.21097	6.87174e-26
103327354	6.91	8.64	6.48	2.12	3.47	2.99	7.34333	2.86	-1.2169	2.45984e-11
103327357	107.86	88.68	97.56	294.73	327.23	485.53	98.0333	369.163	2.02083	7.99914e-29
103327368	2.43	2.55	1.83	0.96	1.1	0.96	2.27	1.00667	-1.02764	3.3378e-06
103327382	0.61	1.17	0.7	3.07	2.9	3.2	0.826667	3.05667	1.9682	1.15788e-06
103327386	26.61	30.55	33.85	11.33	14.83	13.89	30.3367	13.35	-1.05569	4.94248e-12
103327395	3.26	3.92	2.96	1.05	1.86	0.96	3.38	1.29	-1.26412	3.34283e-06
103327406	7.47	8.09	7.33	2.6	3.58	3.22	7.63	3.13333	-1.16982	4.58023e-20
103327411	36.71	33.15	39.7	99.38	66.41	76.06	36.52	80.6167	1.26904	1.42768e-10
103327412	3.33	4.06	5.92	0.91	1.65	1.36	4.43667	1.30667	-1.63201	4.3823e-07
103327416	2.24	2.62	1.48	0.47	0.66	0.52	2.11333	0.55	-1.73245	0.000260926
103327427	16.13	15.64	15.35	28.48	30	29.35	15.7067	29.2767	1.0303	3.88356e-15
103327429	2.39	3.26	2.3	0.92	1.36	1.06	2.65	1.11333	-1.16532	1.00444e-06
103327439	7.11	9.11	10.75	22.11	19.2	22.88	8.99	21.3967	1.3092	2.89202e-10
103327455	0	0	0	0.75	0.18	0.27	0	0.4	4.0281	0.000573094
103327456	0.71	0.61	0.92	0.04	0.12	0.1	0.746667	0.0866667	-2.82954	1.19314e-07
103327462	21.75	25.17	21.58	171.97	109.17	104.58	22.8333	128.573	2.61456	9.86234e-32
103327490	0.1	0.08	0.12	0.33	0.37	0.33	0.1	0.343333	1.84492	3.21479e-05
103327516	0.3	0.21	0.37	0.02	0.04	0.02	0.293333	0.0266667	-2.9508	0.000542668
103327523	4.06	4.32	2.5	9.38	12.56	10.47	3.62667	10.8033	1.67953	3.28967e-13
103327526	1.65	1.11	1.16	0.3	0.21	0.13	1.30667	0.213333	-2.4037	1.43142e-08
103327532	0	0	0	0.98	0.11	0.04	0	0.376667	3.93891	0.000993048
103327533	13.28	12.97	11.25	4.1	4.94	4.74	12.5	4.59333	-1.33332	6.09387e-31
103327534	2.81	2.65	3.42	0	0	0	2.96	0	-7.23069	2.13253e-14
103327549	0.38	0.47	0.56	7.62	1.18	2.27	0.47	3.69	2.83962	0.000177935
103327560	15.21	20.43	17.51	63.66	49.16	68.85	17.7167	60.5567	1.90985	2.43783e-22
103327561	0.08	0	0	0.29	0.48	1.17	0.0266667	0.646667	3.715	0.000179037
103327566	0.16	0.19	0.03	2.37	1.88	1.48	0.126667	1.91	3.84029	3.32136e-11
103327571	0.95	1.25	1.32	4.08	6.17	6.31	1.17333	5.52	2.32008	7.93047e-17
103327572	0.65	1.88	1.34	2.91	6.81	7.01	1.29	5.57667	2.15471	4.90704e-07
103327588	1.16	1.84	1.48	2.65	3.52	3.95	1.49333	3.37333	1.27081	0.000141545
103327598	43.07	37.57	35.83	17.62	17.45	17.99	38.8233	17.6867	-1.01977	2.78563e-19
103327608	0.44	0.16	0.27	2.74	1.84	2.85	0.29	2.47667	3.06455	1.95856e-09
103327612	7.65	8.26	6.57	2.18	2.97	3.26	7.49333	2.80333	-1.29828	9.70157e-13
103327615	10.09	10.07	8.29	20.6	17.08	24.97	9.48333	20.8833	1.25929	1.34354e-10
103327617	27.5	37.49	31.15	96.96	67.57	70.18	32.0467	78.2367	1.43544	1.91065e-11
103327625	22.33	23.32	23.77	0.62	1.91	1.35	23.14	1.29333	-3.90095	3.48249e-45
103327628	3.66	5.11	4.96	0.12	0.13	0.14	4.57667	0.13	-4.98221	3.78217e-26
103327636	4.91	7.17	4.5	0.34	1.39	0.48	5.52667	0.736667	-2.71951	9.05599e-10
103327638	3.61	3.79	3.73	0.07	1.24	0.87	3.71	0.726667	-2.1348	0.000340061
103327639	1.99	2.23	3.29	3.6	4.92	5.61	2.50333	4.71	1.01009	0.000854291
103327640	2.48	3.22	3.21	6.49	6.41	6.88	2.97	6.59333	1.26934	3.87383e-09
103327641	10.78	11.26	6.66	23.37	21.76	27.55	9.56667	24.2267	1.45565	1.58446e-11
103327654	7.61	7.63	8.24	2.43	4.34	3.69	7.82667	3.48667	-1.05177	1.5397e-06
103327655	4.14	4.15	3.61	1.21	2.74	2.24	3.96667	2.06333	-1.01599	0.000384216
103327661	2.65	2.04	2.12	4.04	4.81	5.19	2.27	4.68	1.4581	1.2469e-19
103327672	21.6	24.15	23.22	66.21	49.27	63.77	22.99	59.75	1.51587	1.46924e-17
103327680	2.68	2.68	2.69	0.25	1.07	0.62	2.68333	0.646667	-1.89772	1.67936e-05
103327693	7.27	9.16	7.7	19.13	18.93	19.87	8.04333	19.31	1.40227	1.46312e-27
103327695	15.61	19.19	18.86	40.86	42.26	40.92	17.8867	41.3467	1.33944	1.50011e-23
103327706	84.38	85.48	87.94	22.35	35.89	35.45	85.9333	31.23	-1.3511	1.01697e-18
103327714	14.06	15.77	14.55	32.72	35.29	38.68	14.7933	35.5633	1.38804	9.92384e-32
103327717	3.38	3.63	1.33	7.48	6	7.1	2.78	6.86	1.40578	4.99964e-05
103327722	27.62	30.24	29.48	98.7	63.25	67.52	29.1133	76.49	1.52301	2.52256e-13
103327728	27.98	49.34	29.94	101.55	87.51	81.93	35.7533	90.33	1.46356	1.18296e-11
103327738	0.79	0.65	0.53	0	0	0.05	0.656667	0.0166667	-3.85324	0.000168911
103327746	0.45	0.16	0.49	1.99	4.7	5.14	0.366667	3.94333	3.40037	3.37308e-11
103327747	3.59	3.91	4.07	0.73	1.3	1.19	3.85667	1.07333	-1.72215	4.58022e-12
103327775	1.18	0.82	0.92	0.08	0.28	0.15	0.973333	0.17	-2.34309	1.59713e-07
103327779	18.67	16.27	16.56	41.99	30.82	31.25	17.1667	34.6867	1.1395	2.10595e-09
103327789	13.51	10.9	10.36	3.14	5.07	3.91	11.59	4.04	-1.69249	3.01257e-23
103327791	52.77	54.23	48.16	17.01	17.21	16.1	51.72	16.7733	-1.50317	1.59658e-49
103327793	0.51	0.44	0.25	0	0	0	0.4	0	-4.28818	0.000170168
103327798	15.73	16.2	35.37	0.53	3.5	0.76	22.4333	1.59667	-3.33888	1.27799e-05
103327804	1.11	0.93	0.79	1.56	2.14	1.95	0.943333	1.88333	1.07779	2.63356e-05
103327807	13.06	11.46	10.91	4.34	5.81	5.79	11.81	5.31333	-1.04344	1.0129e-13
103327811	7.72	8.45	8.37	2.44	3.04	2.11	8.18	2.53	-1.56898	3.78264e-18
103327823	2.49	2.61	2.8	0.15	1.15	0.53	2.63333	0.61	-2.4567	2.47997e-06
103327827	1.8	2.25	1.81	4.53	2.87	3.53	1.95333	3.64333	1.06984	8.47602e-05
103327835	0.41	1.43	1	6.54	7.1	6.52	0.946667	6.72	2.87727	4.4441e-10
103327842	0.21	0.24	0.25	0.74	0.66	0.93	0.233333	0.776667	1.83602	2.10267e-08
103327847	13.21	16.11	14.52	63.89	76.76	65.34	14.6133	68.6633	2.35522	2.9079e-81
103327861	5.79	3.62	3.96	0.67	0.93	0.89	4.45667	0.83	-2.29587	2.08949e-18
103327866	5.6	5.48	6.3	20.36	21.35	20.68	5.79333	20.7967	1.95895	3.29395e-44
103327873	1.56	1.87	1.59	6.5	4.69	7.82	1.67333	6.33667	2.02019	1.73186e-11
103327874	35.46	31.76	15.93	4.49	4.97	4.76	27.7167	4.74	-2.39641	2.68828e-18
103327883	8.09	8.04	8.44	0.47	1.23	1.09	8.19	0.93	-2.99465	2.19828e-25
103327885	34.99	39.74	32.51	88.99	64.94	61.57	35.7467	71.8333	1.13516	1.66638e-09
103327889	0.52	0.95	0.5	1166.84	1.55	28.96	0.656667	399.117	4.75308	7.26842e-05
103327894	0.13	0.19	0.08	0.75	0.59	0.65	0.133333	0.663333	2.32855	3.1347e-05
103327923	31.31	34.07	34.54	13.41	14	16.9	33.3067	14.77	-1.0482	9.515e-16
103327924	11.59	9.93	11.4	4.17	3.79	3.69	10.9733	3.88333	-1.4635	3.57627e-16
103327925	2.72	2.7	2.57	5.02	5.84	5.71	2.66333	5.52333	1.19143	2.5213e-16
103327933	0.03	0	0	0.44	0.81	0.36	0.01	0.536667	4.46624	5.78906e-06
103327936	259.51	293.43	308.48	570.51	518.45	582.96	287.14	557.307	1.0997	3.81262e-21
103327943	14.88	13.72	14.01	5.9	6.56	5.98	14.2033	6.14667	-1.0958	3.49892e-25
103327944	4.79	5.18	4.88	1.38	2.48	2.27	4.95	2.04333	-1.06665	4.30396e-07
103327958	12.62	11.91	11.08	2.31	2.91	2.9	11.87	2.70667	-1.89415	5.52574e-35
103327966	4.7	5.66	6.93	15.02	16.58	25.67	5.76333	19.09	1.81912	1.53406e-13
103327984	9.81	8.29	7.9	2	2.59	2.68	8.66667	2.42333	-1.71788	5.59076e-33
103327990	0	0	0	0.27	0.6	0.86	0	0.576667	5.23896	1.1991e-06
103327996	16.25	13.4	13.92	53.85	64.61	82.9	14.5233	67.12	2.32179	1.38487e-38
103327999	6.72	6.75	8.45	22.96	10.29	19.34	7.30667	17.53	1.38416	1.43778e-05
103328000	33.63	45.67	43.66	114.37	61.94	94.88	40.9867	90.3967	1.27489	1.64681e-07
103328005	0.71	0.56	0.63	3.91	2.09	1.86	0.633333	2.62	2.12118	1.45064e-06
103328011	0	0	0	2.72	0.52	0.3	0	1.18	5.83247	5.48546e-08
103328012	3.29	2.98	2.8	8.81	8.02	7.78	3.02333	8.20333	1.55626	3.2631e-14
103328019	11.94	10.59	10.08	2.87	3.69	3.42	10.87	3.32667	-1.60172	2.83608e-41
103328021	3.52	3.87	2.72	0.71	1.17	1.21	3.37	1.03	-1.58197	5.28796e-09
103328023	25.21	22.72	24.89	5.48	8.81	7.84	24.2733	7.37667	-1.60144	3.67787e-21
103328036	4	3.48	4.72	11.33	9.54	9.74	4.06667	10.2033	1.44662	6.17964e-14
103328051	5.16	4.72	6.54	1.86	2.54	1.88	5.47333	2.09333	-1.13753	1.62802e-06
103328060	2.56	2.85	2.8	5.24	5.05	5.19	2.73667	5.16	1.05588	9.01733e-06
103328071	1.07	1.14	0.81	4.15	3.27	4.47	1.00667	3.96333	1.78172	1.02361e-08
103328081	1.02	1.07	0.86	5.09	2.42	5.05	0.983333	4.18667	2.17085	3.73272e-07
103328088	0.99	0.93	0.76	0.23	0.41	0.21	0.893333	0.283333	-1.5277	1.82931e-05
103328092	95.15	86.39	86.07	33.89	42.99	39.7	89.2033	38.86	-1.09322	6.42814e-31
103328101	2.64	2.85	2.09	4.37	5.31	5.1	2.52667	4.92667	1.07227	3.02776e-07
103328109	12.7	11.37	10.84	4.71	5.3	5.45	11.6367	5.15333	-1.01115	3.54029e-11
103328131	1.82	1.69	1.73	0.03	0.14	0.05	1.74667	0.0733333	-4.40204	3.11932e-22
103328132	4.45	4.84	3.64	12.27	7.55	8.16	4.31	9.32667	1.24216	1.4572e-05
103328147	3.53	4.31	4.58	10.22	11.98	11.68	4.14	11.2933	1.55829	1.68442e-21
103328162	0.08	0.11	0	0.92	0.85	0.44	0.0633333	0.736667	3.21834	3.30188e-05
103328173	2.84	3.49	2.42	6.65	6.97	5.91	2.91667	6.51	1.27182	6.20184e-11
103328186	16.63	16.25	9.99	32.76	25.97	36.28	14.29	31.67	1.27413	8.57614e-08
103328213	63.64	67.73	67.77	7.56	24.34	16.68	66.38	16.1933	-1.91777	6.77758e-11
103328223	4.93	5.31	9.93	10.35	17.4	16.97	6.72333	14.9067	1.24414	0.000139272
103328233	2.31	2.17	2.57	0.69	1.02	0.81	2.35	0.84	-1.35528	3.8791e-06
103328234	18.38	16.64	17.91	6.29	8.45	8.18	17.6433	7.64	-1.14907	9.67829e-13
103328236	3.84	5.8	8.23	17.31	16.93	22.33	5.95667	18.8567	1.76789	5.62658e-10
103328256	3.09	3.31	2.94	5.54	9.04	9.67	3.11333	8.08333	1.47396	9.65038e-09
103328260	8.26	8.41	23.68	42.57	35.93	46.37	13.45	41.6233	1.71742	3.25137e-06
103328263	3.62	3.79	3.26	8.73	7.66	9.77	3.55667	8.72	1.41019	1.75123e-12
103328277	6.6	5.36	5.13	12.66	9.2	10.6	5.69667	10.82	1.09245	4.50958e-07
103328321	3.52	5.32	1.86	11.15	19.47	4.94	3.56667	11.8533	1.78988	9.63509e-05
103328334	4.79	6.22	4.93	2.91	2.37	1.92	5.31333	2.4	-1.01801	5.34538e-06
103328336	23.47	26.39	28.26	84.23	55.89	63.44	26.04	67.8533	1.50202	1.57117e-13
103328346	0	0	0	0.66	0.45	0.56	0	0.556667	4.32136	0.000148181
103328359	1.42	1.53	1.15	2.38	3.23	2.4	1.36667	2.67	1.06785	0.000127449
103328363	5.17	6.09	4.11	9.2	9.31	12.78	5.12333	10.43	1.14025	4.68896e-07
103328366	2.65	3.38	3.4	1.43	1.36	1.34	3.14333	1.37667	-1.06089	7.55273e-06
103328372	0.97	0.69	0.83	0.19	0.12	0.26	0.83	0.19	-1.90216	0.000439434
103328376	0.47	0.21	0.13	0	0	0	0.27	0	-4.11316	0.000386225
103328397	8.96	10.2	9.72	145.41	26.07	37.74	9.62667	69.74	2.75867	0.000115202
103328405	16.1	20.22	20.77	42.99	43.9	47.91	19.03	44.9333	1.37863	5.06548e-21
103328409	0.59	0.56	0.53	0	0	0	0.56	0	-5.00131	4.00274e-06
103328418	70.94	27.43	77.25	0.84	3.91	4.1	58.54	2.95	-3.98382	1.06041e-15
103328429	3.79	4.94	4.89	1.66	1.75	2.42	4.54	1.94333	-1.08709	8.60085e-05
103328467	6.24	6.64	6.61	1.59	3.68	2.61	6.49667	2.62667	-1.19654	4.91791e-06
103328489	0	0	0	0.02	0.17	0.41	0	0.2	5.18091	3.09697e-06
103328490	2.63	2.78	4	0.03	0.35	0.1	3.13667	0.16	-3.96173	4.72039e-12
103328491	0.2	0.53	0.29	0.51	10.95	3.61	0.34	5.02333	3.57027	1.61539e-06
103328496	9.88	11.79	11.62	1.31	3.11	4.1	11.0967	2.84	-1.80731	1.10239e-07
103328499	3.18	2.12	2.34	0.85	0.9	1.08	2.54667	0.943333	-1.28732	0.00041634
103328500	33.76	37.96	38.36	80.48	68.78	75.07	36.6933	74.7767	1.15573	6.91219e-18
103328503	14.25	14.55	14.67	5.86	6.69	5.77	14.49	6.10667	-1.12429	1.71327e-23
103328508	14.61	14.98	13.19	45.53	31.35	33	14.26	36.6267	1.48386	2.91719e-14
103328518	2.33	2.08	1.07	4.17	6.31	5.74	1.82667	5.40667	1.65361	1.61154e-06
103328527	0.96	1.07	0.86	2.26	2.83	3.98	0.963333	3.02333	1.66942	1.69276e-07
103328534	6.51	7.2	7.07	2.68	3.3	2.45	6.92667	2.81	-1.17639	1.14212e-09
103328535	26.01	26.92	27.61	14.06	10.94	6.82	26.8467	10.6067	-1.17981	1.49141e-05
103328538	0.61	0.18	0.12	1.68	1.41	1.76	0.303333	1.61667	2.34268	0.00052749
103328549	0.8	0.43	0.84	3.78	3.97	3.73	0.69	3.82667	2.54194	2.31249e-14
103328551	28.54	27.24	28.48	71.07	45.5	54.26	28.0867	56.9433	1.14866	1.24241e-08
103328560	9.86	7.02	8.17	0.22	0.83	0.98	8.35	0.676667	-3.42333	8.40486e-18
103328561	1.23	1.28	1.09	0.45	0.63	0.64	1.2	0.573333	-1.24885	6.09319e-05
103328565	4.06	2.84	3.53	0.02	0.16	0.08	3.47667	0.0866667	-5.04277	2.47895e-23
103328572	6.05	7.18	7.48	13.32	13.28	14.94	6.90333	13.8467	1.12246	1.69161e-09
103328582	58.76	49.08	50.74	183.42	101.73	101.12	52.86	128.757	1.42726	5.34869e-08
103328587	21.35	17.99	27.02	3.43	6.61	5.81	22.12	5.28333	-1.94967	4.91876e-16
103328595	0	0.02	0.03	0.54	3.19	7.53	0.0166667	3.75333	6.50196	1.36904e-13
103328598	16.57	14.48	13.46	5.43	6.81	5.65	14.8367	5.96333	-1.20583	2.42858e-21
103328615	0.53	0.47	0.41	0.05	0	0.04	0.47	0.03	-3.72035	2.11754e-06
103328626	2.09	2.73	2.72	0.59	1.2	0.91	2.51333	0.9	-1.35665	0.000350678
103328629	0.16	0.1	0	3.76	1.44	1.24	0.0866667	2.14667	4.29289	5.79373e-09
103328632	63.25	92.21	68.52	348.87	353.22	410.44	74.66	370.843	2.43988	6.66052e-62
103328642	21.08	16.08	13.24	782.23	804.99	1022.47	16.8	869.897	5.79041	8.49604e-231
103328652	111.38	87	94.1	387.61	286.75	309.81	97.4933	328.057	1.88657	1.19414e-25
103328653	0.36	0.19	0.16	0.55	0.91	1.86	0.236667	1.10667	2.17597	0.000262504
103328655	12.08	12.11	13.13	26.06	25.41	20.84	12.44	24.1033	1.08378	3.41613e-11
103328660	15.71	14.39	12.96	5.49	7.12	6.79	14.3533	6.46667	-1.05201	1.39997e-18
103328664	141.36	193.66	144.82	313.1	386.64	403.01	159.947	367.583	1.59867	2.58875e-30
103328687	0.66	0.66	1.78	0	0.11	0	1.03333	0.0366667	-3.93738	1.5683e-05
103328694	14.43	9.96	13.35	2.61	5.84	4.2	12.58	4.21667	-1.42799	7.88412e-07
103328695	7.42	6.08	6.42	0.97	1.16	1.39	6.64	1.17333	-2.59935	6.49805e-49
103328709	3.57	5.99	3.02	19.19	12.45	20.47	4.19333	17.37	2.17406	1.21473e-11
103328712	0.6	0.47	0.37	0	0	0	0.48	0	-4.35376	0.000123615
103328719	2.49	2.45	2.21	54.81	50.76	49.05	2.38333	51.54	4.54975	1.26845e-212
103328731	149.75	165.24	175.86	590.11	429.29	502.16	163.617	507.187	1.77929	4.17711e-27
103328733	4.86	4.1	3.72	0.65	1.25	1.03	4.22667	0.976667	-2.00073	7.86914e-17
103328761	520.44	436.18	494.81	99.54	245.14	183.56	483.81	176.08	-1.34198	2.0134e-08
103328762	3.06	3.4	2.85	0.09	0.08	0.09	3.10333	0.0866667	-5.01685	6.66653e-42
103328766	36.39	51.92	36.08	10.88	11.05	12.85	41.4633	11.5933	-1.64303	8.92531e-19
103328767	17.62	23.86	16.41	3.44	3.31	3.9	19.2967	3.55	-2.10332	9.73207e-29
103328768	19.46	28.48	13.96	2.76	4.31	4.03	20.6333	3.7	-2.33457	8.66764e-17
103328769	16.58	23.14	16.81	1.48	2.11	2.43	18.8433	2.00667	-3.10275	3.14941e-42
103328770	11.38	22.16	10.45	0.23	0.3	0.41	14.6633	0.313333	-5.29413	1.23833e-36
103328771	23.4	34.26	23.51	3.5	3.19	3.79	27.0567	3.49333	-2.8024	8.35017e-42
103328772	0.03	0.06	0.03	4.06	1.33	0.61	0.04	2	5.07422	8.72272e-10
103328777	6.22	7.73	6.2	12.03	14.21	16.64	6.71667	14.2933	1.2089	2.02704e-10
103328790	0.82	1.06	0.8	1.79	1.81	2.05	0.893333	1.88333	1.17397	0.000155105
103328791	11.18	10.43	7.16	21.84	29.85	28.55	9.59	26.7467	1.58438	4.63434e-17
103328795	1544.51	1711.86	1635.33	466.12	922.94	753.66	1630.57	714.24	-1.07441	6.35746e-09
103328798	6.8	6.82	6.18	1.9	3.13	2.21	6.6	2.41333	-1.34213	4.60461e-15
103328802	2.1	1.33	1.28	5.62	5.13	6.68	1.57	5.81	2.18634	2.52184e-16
103328803	3.78	3.11	3.24	1.4	1.5	1.25	3.37667	1.38333	-1.17159	1.32863e-07
103328804	3.37	2.64	2.67	1.09	0.83	1.4	2.89333	1.10667	-1.3632	2.86258e-06
103328805	0.69	0.68	0.61	0.03	0.16	0	0.66	0.0633333	-2.9644	8.15715e-05
103328806	3.86	3.39	3	10.15	14.19	11.36	3.41667	11.9	1.90945	2.69453e-17
103328809	0.11	0.17	0.14	2.34	2.36	2.47	0.14	2.39	4.07653	9.58401e-19
103328839	1.56	1.43	1.43	0.15	0.3	0.11	1.47333	0.186667	-2.8303	9.67627e-10
103328847	0.83	0.6	0.6	3.14	5.33	4.11	0.676667	4.19333	2.70229	1.06865e-16
103328851	0.62	0.84	0.57	4.47	6.27	4.99	0.676667	5.24333	3.03253	1.60473e-28
103328867	2.8	3.35	2.98	8.16	7.84	7.77	3.04333	7.92333	1.49561	3.42043e-18
103328868	38.28	42.34	33.75	12.12	13.21	14.02	38.1233	13.1167	-1.5734	3.93042e-49
103328869	0	0.05	0.06	1.36	0.54	0.49	0.0366667	0.796667	4.10134	5.24706e-08
103328871	49.15	36.76	41.73	62.48	88.31	95	42.5467	81.93	1.04455	4.28556e-10
103328873	48.58	41.02	36.53	18.78	21.52	21.57	42.0433	20.6233	-1.41811	1.08143e-25
103328881	7.25	7.83	3.86	1.23	2.83	2.18	6.31333	2.08	-1.44671	0.00024264
103328882	8.08	7.26	6.57	3.19	3.99	3.1	7.30333	3.42667	-1.02963	2.98354e-14
103328884	2.47	2.21	2.17	0.45	0.81	0.59	2.28333	0.616667	-1.7672	9.88859e-13
103328892	1.05	1.29	1.2	0.41	0.35	0.62	1.18	0.46	-1.22544	0.000613026
103328893	0.85	0.61	0.59	1.93	1.9	2.16	0.683333	1.99667	1.63638	1.99236e-06
103328895	19.79	27.45	24.25	72.08	54.89	73.11	23.83	66.6933	1.56542	2.04064e-18
103328896	8.61	10.85	8.29	26.56	18.93	24.47	9.25	23.32	1.45993	8.24563e-13
103328911	5.92	5.33	4.55	0.59	1.38	1.07	5.26667	1.01333	-2.2445	2.27497e-18
103328915	2.23	1.97	1.69	0.06	0.26	0.08	1.96333	0.133333	-3.66813	1.29783e-13
103328923	34.32	39.86	39.46	85.41	85.36	96.29	37.88	89.02	1.34967	1.9108e-38
103328926	27.44	42.4	32.1	1065.63	177.87	295.51	33.98	513.003	3.69545	1.09681e-06
103328935	5.91	6.22	5.65	13.26	18.98	23.97	5.92667	18.7367	1.75806	2.41732e-18
103328937	53.19	50.95	43.83	135.28	65.1	80.48	49.3233	93.62	1.05756	7.73134e-05
103328947	6.33	4.99	5.17	13.3	8.36	10.44	5.49667	10.7	1.08168	1.51625e-05
103328954	14.13	16.5	17.4	35.24	38.15	42.88	16.01	38.7567	1.38908	1.18878e-29
103328959	20.29	21.4	15.98	44.05	49.3	48.82	19.2233	47.39	1.41644	4.76456e-30
103328960	0	0	0	0.76	1.42	2.17	0	1.45	4.83945	1.20854e-05
103328966	2.25	1.24	0.15	0	0.04	0	1.21333	0.0133333	-4.68143	6.49618e-06
103328969	439.64	436.48	185.9	0.46	6.94	8.9	354.007	5.43333	-5.05368	7.17628e-09
103328978	3.88	6.99	5.03	0.25	0.04	0.09	5.3	0.126667	-4.93239	2.40087e-18
103328989	3.61	3.24	3.94	29.64	23.96	29.01	3.59667	27.5367	3.04642	1.39533e-69
103328990	24.94	25.15	21.69	94.25	80.16	87.3	23.9267	87.2367	1.88527	4.23992e-46
103328991	18.89	14.78	16.66	3.37	3.67	3.25	16.7767	3.43	-2.16983	1.36758e-39
103328994	0.21	0.11	0.24	7.54	15.94	12.7	0.186667	12.06	6.0199	3.18162e-43
103328995	10.89	11.16	11.41	39.96	58.4	52.82	11.1533	50.3933	2.28088	8.55471e-65
103328997	1.32	1.27	1.83	0.11	0.31	0.17	1.47333	0.196667	-2.65059	4.45894e-07
103328998	41.39	48.8	38.41	77.51	85.37	83.45	42.8667	82.11	1.06394	5.0684e-23
103329006	4.34	4.28	5.29	7.65	9.53	9.53	4.63667	8.90333	1.05654	1.74239e-06
103329007	6.95	7.71	7.85	16.74	15.86	14.28	7.50333	15.6267	1.1886	4.37319e-10
103329013	4.28	3.72	4.3	0.18	0.47	0.16	4.1	0.27	-3.547	7.45032e-16
103329016	1.93	2.19	1.83	0.46	0.53	0.66	1.98333	0.55	-1.71341	2.14937e-09
103329020	0.2	0.07	0.3	2.72	4.61	2.59	0.19	3.30667	4.18839	1.40763e-13
103329023	1.97	1.55	1.34	0.16	0.35	0.22	1.62	0.243333	-2.60235	5.25498e-14
103329045	0.22	0.37	0.24	0	0	0	0.276667	0	-3.92649	0.000756217
103329050	5.71	5.23	15.49	0.32	1.38	1.98	8.81	1.22667	-2.63097	4.14898e-06
103329052	2.51	4.05	3.23	0.19	0.15	0.17	3.26333	0.17	-3.832	6.0161e-18
103329082	0	0.03	0	0	0.39	0.8	0.01	0.396667	3.87433	0.000731555
103329088	4.93	5.24	5.3	12.22	13.53	14.33	5.15667	13.36	1.48374	5.86428e-34
103329090	0.06	0.02	0.02	0.53	0.8	0.52	0.0333333	0.616667	4.25575	1.52721e-07
103329094	0	0.09	0.06	0.33	0.52	0.53	0.05	0.46	3.07978	0.000180782
103329095	1.38	0.87	1.5	18.49	20.95	24.47	1.25	21.3033	4.11528	7.78672e-90
103329099	5.02	4.56	4.45	15.62	23.6	26.9	4.67667	22.04	2.3305	6.8886e-29
103329105	8.61	8.58	8.2	2.79	4.38	3.78	8.46333	3.65	-1.08612	2.31002e-11
103329113	2.05	2.25	2.12	0.65	1.05	0.94	2.14	0.88	-1.20455	2.00309e-05
103329114	1.37	1.03	1.17	2.05	3.07	2.94	1.19	2.68667	1.26495	0.000318161
103329116	2.66	2.82	2.9	6.66	9.74	9.97	2.79333	8.79	1.75617	3.73936e-23
103329117	2.1	2.59	0.7	0.06	0	0	1.79667	0.02	-5.26059	1.12828e-09
103329120	0	0	0.03	0.42	0.56	1.09	0.01	0.69	4.48705	5.87833e-06
103329124	71.63	75.48	54.98	145.69	137.96	174.3	67.3633	152.65	1.30261	5.62364e-18
103329125	9.46	8.22	7.21	2.94	4.41	3.91	8.29667	3.75333	-1.03543	2.14531e-09
103329133	1.4	1.42	1.1	6.11	7.81	6.82	1.30667	6.91333	2.5107	8.9212e-30
103329138	0	0	0	0.71	0.39	2.69	0	1.26333	5.67366	1.17305e-07
103329139	2.66	4.16	3.24	0	0	0.06	3.35333	0.02	-6.42919	1.25116e-17
103329148	1.16	1.43	1.09	0.4	0.69	0.52	1.22667	0.536667	-1.06846	0.000227893
103329169	150.38	172.46	174.26	53.24	71.63	75.34	165.7	66.7367	-1.19533	4.31875e-22
103329175	4.16	4.76	3.13	9.54	8.14	11.32	4.01667	9.66667	1.27124	7.20303e-07
103329184	208.77	230.07	235.04	471.24	401.89	459.44	224.627	444.19	1.11749	7.44725e-20
103329190	6.06	5.16	6.09	1.97	1.93	2.05	5.77	1.98333	-1.42325	2.16792e-15
103329191	226.6	210.15	239.12	53.56	67.31	58.32	225.29	59.73	-1.79683	4.01053e-66
103329197	0	0	0	49.91	11.32	11.68	0	24.3033	8.89198	3.83505e-19
103329198	0	0	0	5.33	1.12	1.55	0	2.66667	7.07111	1.02566e-12
103329199	0	0	0	7.54	1.47	0.96	0	3.32333	7.1445	1.13937e-12
103329205	6.9	10.65	7.93	16.98	17.23	14.89	8.49333	16.3667	1.06657	8.78682e-09
103329217	7.1	7.8	6.79	1.11	1.24	1.74	7.23	1.36333	-2.26139	2.12225e-25
103329222	14.2	14.36	32.69	5.49	11.57	6.96	20.4167	8.00667	-1.22831	0.000545656
103329226	9.23	7.85	9.27	2.04	2.95	2.58	8.78333	2.52333	-1.69566	4.36469e-16
103329239	0.41	0.83	0.46	1.63	2.06	1.74	0.566667	1.81	1.77613	6.47837e-07
103329245	6.13	4.39	5.15	10.66	16.96	13.65	5.22333	13.7567	1.50302	4.31654e-10
103329252	10.63	12.75	11.26	3.1	4.07	3.66	11.5467	3.61	-1.54258	6.78636e-15
103329257	14.96	15.28	18.33	26.9	36.21	37.98	16.19	33.6967	1.17946	7.89857e-12
103329262	7.93	8.08	9.81	1.14	2.56	2.55	8.60667	2.08333	-1.9186	4.02389e-11
103329273	13.1	12.22	12.62	4.22	6.33	5.05	12.6467	5.2	-1.10144	1.03841e-15
103329279	4.91	5.66	4.3	1.75	2.82	1.98	4.95667	2.18333	-1.06935	1.25902e-07
103329284	18	17.7	17.17	5.99	7.78	6.94	17.6233	6.90333	-1.24169	3.95939e-32
103329288	77.63	83.24	94.69	168.95	164.61	162.86	85.1867	165.473	1.09679	1.17078e-19
103329290	1.89	2.29	1.46	3.83	4.41	2.64	1.88	3.62667	1.19574	5.54212e-05
103329299	0.75	2.75	2.68	0	0	0	2.06	0	-5.63143	9.8901e-08
103329310	2.01	3.96	5.73	0.88	1.84	1.01	3.9	1.24333	-1.49374	0.000842341
103329317	4.42	4.15	3.86	1.62	1.98	1.41	4.14333	1.67	-1.18944	5.13485e-09
103329321	20.45	24.81	26.12	44.89	43.32	51.34	23.7933	46.5167	1.10215	7.97623e-13
103329323	8.93	9.33	9.66	16.63	23.08	24.78	9.30667	21.4967	1.32326	2.28662e-13
103329338	17.89	14.22	28.5	4.68	5.32	5.56	20.2033	5.18667	-1.87826	4.96895e-14
103329345	240.67	275.35	168.48	530.84	485.01	492.36	228.167	502.737	1.26488	2.55891e-13
103329355	34.34	22.67	17.55	2.69	1.87	0.95	24.8533	1.83667	-3.41381	1.83616e-25
103329377	1.86	2.35	2.51	0.72	1.11	1.02	2.24	0.95	-1.12072	5.41845e-06
103329378	0.91	0.53	0.79	0.16	0.3	0.28	0.743333	0.246667	-1.49279	0.000142915
103329391	18.38	25.56	20.38	81.56	57.81	66.97	21.44	68.78	1.82591	3.24963e-18
103329392	0	0.16	0.05	3.35	0.83	1.09	0.07	1.75667	4.0528	3.77855e-06
103329394	19.52	16.99	15.99	3.6	6.72	6.48	17.5	5.6	-1.51887	9.77234e-14
103329395	0.04	0.1	0.08	1.46	1.63	1.45	0.0733333	1.51333	3.96905	1.86287e-08
103329397	3.41	2.86	1.74	0.12	0.14	0.11	2.67	0.123333	-4.18162	2.6734e-22
103329405	0.04	0.07	0.17	1.01	1.06	0.61	0.0933333	0.893333	3.07334	2.05678e-05
103329413	0.28	2.09	0.42	4	6.72	4.98	0.93	5.23333	2.35214	4.08561e-05
103329414	0.26	0	0.23	4.79	5.55	7.04	0.163333	5.79333	5.124	1.86598e-21
103329417	16.17	23.79	23.95	5.38	8.01	8.35	21.3033	7.24667	-1.42019	6.04964e-10
103329432	28.35	23.8	22.99	7.39	9.04	7.93	25.0467	8.12	-1.51332	5.5475e-36
103329434	4.57	3.74	4.39	12.2	9.71	11.22	4.23333	11.0433	1.38688	5.70646e-09
103329436	7.19	7.81	7.05	17.92	12.99	15.58	7.35	15.4967	1.20598	1.12009e-08
103329437	0.08	0.16	0.15	2.07	1.79	1.52	0.13	1.79333	3.68444	3.26001e-10
103329440	14.85	13	13.2	3.3	5.14	4.9	13.6833	4.44667	-1.47176	4.40581e-19
103329442	8.82	6.95	8.8	1.21	1.58	1.16	8.19	1.31667	-2.53213	1.22786e-38
103329443	5.91	5.24	5.05	10.67	13.61	11.26	5.4	11.8467	1.27331	2.57852e-06
103329454	0.19	0.02	0	4.53	5.22	4.78	0.07	4.84333	5.65285	3.81971e-27
103329455	0	0	0.02	10.25	11.89	12.11	0.00666667	11.4167	9.34241	1.75237e-36
103329459	0	0	0.13	3.59	3.56	4.76	0.0433333	3.97	5.752	7.07763e-11
103329466	7.35	5.03	7.3	0.97	3.22	2.36	6.56	2.18333	-1.4361	7.89879e-05
103329467	8.37	6.42	9.11	1.21	3.07	2.31	7.96667	2.19667	-1.74578	8.18744e-09
103329490	94.72	75.63	127.3	27.35	34.84	32.61	99.2167	31.6	-1.53886	7.11534e-16
103329491	3.12	3.19	2.72	9.58	7.91	8.12	3.01	8.53667	1.62631	2.21386e-10
103329492	12.45	13.6	11.09	2.42	3.63	3.54	12.38	3.19667	-1.84011	1.06586e-28
103329499	4.78	3	4.35	1.62	1.52	1.64	4.04333	1.59333	-1.21035	1.81948e-05
103329500	9.9	13.79	9.42	5.57	4.5	3.68	11.0367	4.58333	-1.12612	1.33734e-06
103329502	0.18	0.36	0.28	0.76	1.69	1.51	0.273333	1.32	2.2453	5.21816e-05
103329507	23.25	32.56	22.06	6.08	2.93	3.66	25.9567	4.22333	-2.41921	1.37038e-14
103329508	18.19	25.76	16.96	1.68	2.62	2.01	20.3033	2.10333	-3.11644	8.53758e-36
103329509	10.31	9.52	8.34	2.83	5.18	2.36	9.39	3.45667	-1.31562	3.61688e-06
103329510	16.29	21.28	16.23	5.26	5.95	7.35	17.9333	6.18667	-1.38638	4.3937e-10
103329511	3.37	4.86	4.76	0.24	1.04	0.48	4.33	0.586667	-2.61331	1.86481e-06
103329515	13.1	11.95	9.47	3.66	5.59	3.79	11.5067	4.34667	-1.27821	1.19487e-08
103329520	0.06	0.12	0.16	0.68	0.96	0.66	0.113333	0.766667	2.68953	1.4547e-06
103329529	25.73	30.77	20.8	6.28	9.16	8.69	25.7667	8.04333	-1.55906	1.36164e-18
103329552	1.34	1.31	1.27	0.24	0.47	0.44	1.30667	0.383333	-1.40256	0.000452295
103329555	2.52	0.28	2.59	0.03	0.05	0.05	1.79667	0.0433333	-4.51479	6.6057e-08
103329569	3.19	4.33	3.04	7.64	6.78	5.46	3.52	6.62667	1.03362	1.03746e-05
103329571	14.41	3.16	43.16	0.6	0.84	1.42	20.2433	0.953333	-3.71799	1.55756e-05
103329581	32.25	33.09	33.76	77.81	68.39	83.09	33.0333	76.43	1.33381	5.10121e-26
103329582	0.2	0.34	0.12	1.85	1.57	1.44	0.22	1.62	3.0775	4.44565e-09
103329586	20.85	17.85	17.71	6.24	7.27	6.39	18.8033	6.63333	-1.39416	4.12435e-37
103329589	4.32	4.86	4.09	1.07	2.54	1.98	4.42333	1.86333	-1.13431	6.04212e-05
103329595	0	0	0	1.37	0.06	0.15	0	0.526667	4.45929	0.000130472
103329601	2.04	4.28	0.65	0	0.13	0.29	2.32333	0.14	-2.97584	0.000420091
103329605	0.2	0.13	0.29	0.85	1.41	1.66	0.206667	1.30667	2.62159	2.38051e-06
103329608	18.28	17.85	17.36	6.85	9.58	7.55	17.83	7.99333	-1.31188	6.28721e-30
103329610	4.84	5.09	5.07	14.79	11.58	14.88	5	13.75	1.57885	9.63908e-19
103329612	4.36	5.44	3.87	17.82	13.33	19.09	4.55667	16.7467	1.99908	5.4869e-16
103329628	0.25	1.33	0.12	20.47	6.16	9.07	0.566667	11.9	4.40954	2.14776e-11
103329629	0	0.76	0	32.86	11.65	12.13	0.253333	18.88	4.01426	0.000606057
103329630	43.55	51.08	68.47	181.85	151.18	138.66	54.3667	157.23	1.6474	1.02853e-15
103329636	886.56	843.81	1433.57	469.41	534.52	452.43	1054.65	485.453	-1.00062	7.47972e-07
103329640	1.43	8.83	5.34	22.97	29.15	26.86	5.2	26.3267	2.4095	2.73265e-07
103329650	103.76	72.93	124.44	18.85	18.37	19.2	100.377	18.8067	-2.29116	2.49417e-31
103329662	6.66	9.81	7.4	49.67	38.06	59.84	7.95667	49.19	2.7502	4.44841e-31
103329663	3.04	3.13	1.35	5.98	7.85	7.9	2.50667	7.24333	1.62324	3.39654e-07
103329664	89.46	118.63	75.38	336.46	253.98	275.82	94.49	288.753	1.7414	1.15819e-19
103329696	2.2	2.21	3.02	0.64	1.36	1.12	2.47667	1.04	-1.13293	0.000579894
103329698	4.53	6.85	5.58	0	0.08	0.08	5.65333	0.0533333	-6.35005	1.31416e-35
103329708	0.07	0.12	0.08	0.29	0.39	0.64	0.09	0.44	2.42514	0.000147405
103329711	0.42	0.46	0.41	0	0.08	0.06	0.43	0.0466667	-2.69098	0.000571626
103329714	1.35	1.38	1.34	0.05	0.07	0.03	1.35667	0.05	-4.33218	1.82085e-15
103329718	29.78	31.3	31.61	3.99	5.22	5.79	30.8967	5	-2.40054	2.44243e-76
103329731	2.54	2.33	2.79	0.78	1.27	1.02	2.55333	1.02333	-1.20804	2.8966e-07
103329733	1.22	1.43	1.14	3.36	2.61	4.97	1.26333	3.64667	1.61779	3.59202e-05
103329734	0.55	0.89	0.48	0	0	0	0.64	0	-4.37482	0.000113444
103329737	2.17	2.78	1.79	8.3	9.77	9.94	2.24667	9.33667	2.14089	3.03993e-24
103329738	1.4	1.17	1.07	3.24	2.88	3.92	1.21333	3.34667	1.58761	2.60909e-06
103329749	1.94	1.75	1.86	0.24	0.65	0.46	1.85	0.45	-2.50689	9.09346e-12
103329750	2.03	1.87	2.22	0	0	0	2.04	0	-7.03286	1.81792e-13
103329752	22.76	24.11	23.51	0.3	0.52	0.85	23.46	0.556667	-5.70134	1.77109e-91
103329753	0.88	0.78	0.86	0.04	0.03	0.1	0.84	0.0566667	-3.09483	7.88284e-05
103329773	29.29	33.2	32.09	101.58	80.2	98.22	31.5267	93.3333	1.69309	6.32149e-30
103329799	12.16	11.11	9.84	4.2	5.54	4.51	11.0367	4.75	-1.03069	9.53852e-15
103329800	462.86	521.07	492.43	1096.29	947.68	908.82	492.12	984.263	1.13811	7.20458e-19
103329804	9.14	7.11	4.58	3.22	2.11	3.29	6.94333	2.87333	-1.20531	6.65198e-06
103329820	0.66	0.97	0.98	1.36	2.42	2.95	0.87	2.24333	1.4371	0.00046776
103329824	1.27	0.93	1.06	0.39	0.49	0.46	1.08667	0.446667	-1.15778	0.000742674
103329830	206.73	206.68	212.41	446.76	351.58	436.12	208.607	411.487	1.12201	1.0542e-15
103329835	35.87	38.59	38.46	11.83	17.17	15.43	37.64	14.81	-1.22714	3.47692e-24
103329844	62.04	74.87	26.33	186.47	125.54	151.98	54.4133	154.663	1.44637	0.000669876
103329850	6.54	11.04	8.31	22.57	13.09	20.46	8.63	18.7067	1.34252	2.63257e-06
103329854	21.06	20.1	19.98	4.81	7.95	6.96	20.38	6.57333	-1.52979	4.81555e-24
103329861	4.6	5.43	4.54	10.29	8.26	9.21	4.85667	9.25333	1.05415	1.52114e-07
103329862	7.75	7.65	9.73	2.93	3.81	3.49	8.37667	3.41	-1.07489	1.12607e-10
103329864	0.63	0.64	0.22	1.43	2.23	2.84	0.496667	2.16667	2.14333	4.29675e-05
103329870	3.17	3.15	3.31	1.01	1.77	1.34	3.21	1.37333	-1.11852	6.07822e-08
103329877	0.71	0.74	0.5	1.7	1.78	1.32	0.65	1.6	1.3744	0.000238863
103329880	19.3	17.27	16.29	7.36	8.14	8.06	17.62	7.85333	-1.05675	6.72778e-25
103329884	0.89	1.09	0.68	1.52	2.5	2.17	0.886667	2.06333	1.3136	7.49562e-05
103329892	12.93	11.95	9.86	3.79	5.33	5.31	11.58	4.81	-1.22996	3.59018e-16
103329901	0.47	0.68	0.7	1.54	1.85	1.33	0.616667	1.57333	1.43368	8.00076e-05
103329906	107.78	119.1	111.16	259.97	354.17	276.63	112.68	296.923	1.51468	5.43317e-42
103329915	33.82	35.48	32.42	98.68	50.68	51.9	33.9067	67.0867	1.1195	3.60348e-05
103329920	14.73	13.4	12.82	4.83	6.27	5.73	13.65	5.61	-1.17521	1.67027e-25
103329927	6.85	7.72	11.46	1.1	1.81	1.77	8.67667	1.56	-2.29246	3.38019e-16
103329928	1.5	1.78	1.61	3.38	3.23	3.65	1.63	3.42	1.1821	2.1805e-15
103329930	29.32	28.28	28.95	48.66	64.52	63.87	28.85	59.0167	1.15817	4.75975e-20
103329937	20.45	17.47	15.41	5.57	7.01	6.52	17.7767	6.36667	-1.37063	3.28727e-23
103329940	1.37	1.72	1.89	5.78	5.88	5.31	1.66	5.65667	1.87376	3.82479e-12
103329949	1.37	1.53	1.13	0.14	0.19	0.14	1.34333	0.156667	-2.8968	1.26063e-09
103329950	3.16	4.26	3.84	0.95	2.22	1.29	3.75333	1.48667	-1.21622	0.000108368
103329951	2.41	1.61	2.69	0.48	0.82	0.68	2.23667	0.66	-1.58367	0.000707458
103329953	3.31	4.97	3.18	6.19	6.99	8.12	3.82	7.1	1.00578	2.52727e-07
103329968	27.33	27.96	38.65	1.41	6.09	3.67	31.3133	3.72333	-2.90457	9.52171e-15
103329972	0.03	0.15	0.02	30.84	0.73	1.77	0.0666667	11.1133	4.90642	1.86856e-05
103329990	32.72	38.61	19.31	152.45	131.77	164.48	30.2133	149.567	2.42163	8.31682e-27
103330003	1.44	5.44	0.13	70.05	20.74	41.12	2.33667	43.97	3.5022	0.000470588
103330004	136.34	136.38	138.61	315.44	239.25	245.62	137.11	266.77	1.10027	2.88865e-12
103330005	244.18	257.95	241.08	907.42	656.42	732.47	247.737	765.437	1.77127	3.74819e-28
103330018	13.33	21.68	16.78	56.08	44.78	51.62	17.2633	50.8267	1.68622	4.62556e-17
103330052	0.5	0.64	0.5	1.66	1.43	1.05	0.546667	1.38	1.42882	2.5384e-05
103330083	1.92	1.62	1.16	0.08	0.25	0.19	1.56667	0.173333	-3.02089	1.92785e-09
103330091	1.81	1.53	1.87	0.06	0.18	0.06	1.73667	0.1	-3.52536	2.32327e-06
103330100	10.82	8.34	8.15	3.44	4.31	4.09	9.10333	3.94667	-1.02487	1.78854e-10
103330102	71.7	74.29	89.61	23.57	41.46	29.86	78.5333	31.63	-1.24455	5.06667e-12
103330113	9.03	12.35	11.68	27.25	26.41	28.03	11.02	27.23	1.43055	1.41903e-18
103330118	14.8	11.54	4.92	3.16	4.24	4.25	10.42	3.88333	-1.15524	0.00082445
103330119	4.9	4.99	4.21	14.76	8.47	9.81	4.7	11.0133	1.35294	3.55349e-07
103330125	1.95	2.41	1.79	6.19	4.1	3.87	2.05	4.72	1.32171	0.000278955
103330127	3.84	4.01	3.57	1.03	1.18	1.3	3.80667	1.17	-1.58235	2.58999e-17
103330130	1.19	0.98	0.78	2.65	3.76	3.5	0.983333	3.30333	1.83695	2.03799e-14
103330133	5.55	4.73	5.28	0	0.04	0.03	5.18667	0.0233333	-7.34989	1.35949e-39
103330141	0	0.11	0	1.27	0.39	1.39	0.0366667	1.01667	4.10912	7.00764e-05
103330148	6.06	11.82	8.1	1.02	4.88	3.27	8.66	3.05667	-1.62096	0.000216495
103330156	2.48	4.65	2.42	51.47	43.62	53.05	3.18333	49.38	4.05443	5.76078e-65
103330160	3.12	3.08	4.4	0.85	1.44	1.26	3.53333	1.18333	-1.44427	8.53755e-06
103330162	4.93	5.11	4.68	1.53	2.36	2.19	4.90667	2.02667	-1.17488	4.53766e-14
103330203	2.11	2.43	2.48	0.56	1.42	0.92	2.34	0.966667	-1.15436	0.000610826
103330206	98.06	130.09	127.11	228.06	209.76	240.47	118.42	226.097	1.06735	1.2318e-14
103330216	2.3	2.03	1.86	0.46	0.74	0.68	2.06333	0.626667	-1.62913	3.20604e-11
103330217	1.32	3.41	0.74	12.75	7.99	10.29	1.82333	10.3433	2.56442	5.59849e-08
103330237	4.68	4.51	3.86	1.6	2.51	1.92	4.35	2.01	-1.02672	4.56714e-09
103330239	0.11	0.11	0.07	1.22	1.65	2.21	0.0966667	1.69333	3.96332	1.52228e-10
103330242	29.98	25.93	26.64	11.19	12.58	11.74	27.5167	11.8367	-1.06782	3.16306e-26
103330252	0	0.08	0	0.89	1.29	1.52	0.0266667	1.23333	5.0233	7.42125e-08
103330253	2.02	1.69	1.93	2.76	4.51	4.36	1.88	3.87667	1.13456	6.31763e-07
103330254	3.45	4.05	3.91	10.52	11.99	8.38	3.80333	10.2967	1.53658	7.90305e-20
103330258	0.35	0.23	0.17	0.84	2.36	1.54	0.25	1.58	2.72009	6.10175e-06
103330262	0.37	0.59	0.41	0.94	1.33	0.88	0.456667	1.05	1.28866	0.000536343
103330269	8.03	5.5	6.25	20.22	11.3	13.89	6.59333	15.1367	1.30417	2.9684e-06
103330279	39.34	36.51	43.25	81.6	74.69	81.85	39.7	79.38	1.13138	3.073e-17
103330293	13.21	17.36	12.74	46.56	48.05	51.44	14.4367	48.6833	1.86008	5.00428e-48
103330294	36.44	36.03	32.61	9.34	17.45	17.52	35.0267	14.77	-1.1388	1.32049e-08
103330296	7.55	8.71	7.93	2.01	3.57	2.66	8.06333	2.74667	-1.44202	1.44036e-13
103330304	5.88	6.7	5.34	12.13	10.18	11.37	5.97333	11.2267	1.03235	3.41432e-09
103330307	15.46	15.77	13.58	4.5	5.96	6.16	14.9367	5.54	-1.30725	1.87278e-24
103330316	20.63	25.99	25.36	62.59	32.91	51.06	23.9933	48.8533	1.15795	3.73345e-06
103330317	19.24	23.69	21.66	39.68	39.17	41.48	21.53	40.11	1.01961	1.30371e-18
103330319	4.1	4.62	3.56	9.35	10.99	13.51	4.09333	11.2833	1.57754	1.43499e-11
103330325	18.25	18.9	21.21	40.98	32.83	36.52	19.4533	36.7767	1.05657	2.02497e-09
103330327	111.59	106.08	117.45	44.35	57.92	48.87	111.707	50.38	-1.05252	6.57511e-24
103330328	0.89	1	0.72	4.4	3.79	5.59	0.87	4.59333	2.48748	1.30334e-15
103330330	0.62	0.54	0.53	2.47	1.87	2.05	0.563333	2.13	2.00514	0.000181659
103330337	13.8	13.98	15.99	31.32	24.19	30.31	14.59	28.6067	1.10735	4.56898e-09
103330349	2.65	2.75	2	0.47	1.01	0.88	2.46667	0.786667	-1.56207	2.84076e-08
103330362	17.3	12.32	14.16	1.74	3.33	2.72	14.5933	2.59667	-2.37627	7.8979e-26
103330364	6.97	7.14	4.99	1.37	3	1.8	6.36667	2.05667	-1.50979	7.39355e-08
103330365	7.35	8.2	8.01	15.95	15.34	17.89	7.85333	16.3933	1.31149	2.59494e-12
103330371	13.22	14.98	14.91	2.31	2.55	2.99	14.37	2.61667	-2.55152	3.93963e-60
103330375	1.56	1.61	1.2	3.59	4.33	4.33	1.45667	4.08333	1.59891	4.27204e-09
103330392	3.38	3.72	4.38	1.02	1.76	1.56	3.82667	1.44667	-1.28455	6.69269e-07
103330395	1.48	2.33	1.92	9.12	8.44	9.22	1.91	8.92667	2.18125	9.14263e-23
103330396	3.78	3.59	2.35	12.02	14.94	18.17	3.24	15.0433	2.31516	1.76609e-21
103330399	9.24	10.07	9.2	2.8	4.1	3.88	9.50333	3.59333	-1.32757	4.77942e-21
103330405	2.37	1.88	2.07	0.81	0.91	1	2.10667	0.906667	-1.09643	8.13516e-06
103330424	5.58	5.39	5.11	2.07	2.32	3.17	5.36	2.52	-1.00699	6.99009e-07
103330429	0.49	0.15	0.17	2.29	1.25	1	0.27	1.51333	2.47475	1.87687e-05
103330437	14.58	12.72	11.49	3.27	6.28	4.63	12.93	4.72667	-1.34633	1.03621e-10
103330449	3.99	3.63	3.73	0.59	0.82	0.76	3.78333	0.723333	-2.26712	6.29573e-32
103330469	22.45	22.11	20.73	39.63	41.84	47.15	21.7633	42.8733	1.10978	2.19452e-18
103330474	103.2	71.2	62.73	13.24	16.24	21.38	79.0433	16.9533	-2.08116	1.39827e-19
103330476	11.07	10.18	10.62	2.87	3.69	3.46	10.6233	3.34	-1.46154	4.80813e-22
103330478	21.83	11.43	34.52	0	0.88	0.36	22.5933	0.413333	-5.28436	1.30433e-17
103330487	0.35	0.3	0.14	0	0	0	0.263333	0	-5.36188	4.91528e-07
103330495	423.98	390.84	403.01	1131.04	709.46	689.79	405.943	843.43	1.18403	3.89777e-08
103330513	30.63	32.18	27.91	90.67	92.61	81.28	30.24	88.1867	1.66004	1.47426e-54
103330522	1.44	1.81	1.82	0.56	0.88	0.69	1.69	0.71	-1.14544	9.66851e-06
103330529	0.53	0.55	0.68	2.88	1.8	1.64	0.586667	2.10667	1.92777	7.03096e-07
103330549	3.17	2.31	1.48	7.57	9.27	8.88	2.32	8.57333	1.98073	2.36461e-12
103330560	2.26	1.26	1.56	0.13	0.13	0.29	1.69333	0.183333	-2.93343	2.32154e-08
103330566	1.85	1.53	1.6	0.28	0.61	0.49	1.66	0.46	-1.71532	8.22267e-07
103330570	9.1	10.35	10.94	20.09	22.14	23.2	10.13	21.81	1.23317	2.62515e-15
103330571	42.41	44.72	38.02	91.35	60.55	99.82	41.7167	83.9067	1.14732	4.83013e-08
103330581	18.11	20.38	15.86	52.79	40.86	55.59	18.1167	49.7467	1.6001	3.8739e-16
103330585	1.9	2.09	1.54	0.01	0.34	0.4	1.84333	0.25	-2.18482	0.000767749
103330604	1.91	1.93	1.69	0.52	0.71	0.64	1.84333	0.623333	-1.44739	6.77602e-11
103330610	47.24	39.54	38.57	95.93	102.46	104.53	41.7833	100.973	1.40509	1.97395e-30
103330620	6.75	5.05	4.9	10.36	12.41	15.89	5.56667	12.8867	1.3101	1.48819e-10
103330625	0.79	0.82	0.68	0.17	0.25	0.09	0.763333	0.17	-2.02631	8.13579e-07
103330628	1.25	1.28	1.32	0.28	0.29	0.45	1.28333	0.34	-1.75793	4.96203e-06
103330635	11.44	11.28	10.07	2.68	3.87	3.59	10.93	3.38	-1.58344	8.07322e-31
103330636	11.22	9.26	10.82	24.11	25.97	28.65	10.4333	26.2433	1.44065	1.00455e-26
103330647	2.14	1.87	1.83	5.22	6.16	7.97	1.94667	6.45	1.82474	3.17017e-15
103330650	0.11	0.05	0	4.41	5.54	5.04	0.0533333	4.99667	6.55095	1.3043e-22
103330651	1.54	1.75	1.56	3.37	4.9	5.66	1.61667	4.64333	1.6274	7.73776e-09
103330654	0.16	0.29	0.25	3.08	2.93	3.67	0.233333	3.22667	3.81297	6.31987e-20
103330682	2.87	3.11	2.72	0.9	1.36	1.38	2.9	1.21333	-1.14661	1.57842e-09
103330691	20.79	17.94	16.62	3.89	6.13	5.72	18.45	5.24667	-1.70375	3.71881e-22
103330694	3.25	2.09	1.28	0.66	0.8	0.72	2.20667	0.726667	-1.4447	0.000782325
103330703	5.85	6.02	6.07	16	15.5	15.8	5.98	15.7667	1.52485	4.41012e-18
103330704	2.99	3.64	3.07	12.53	5.39	4.8	3.23333	7.57333	1.34983	0.000678836
103330705	0.63	0.91	0.52	6.24	4.59	3.81	0.686667	4.88	2.91232	7.58317e-17
103330709	13.15	14.61	15.67	31.09	30.21	32.16	14.4767	31.1533	1.24221	1.4611e-15
103330715	0.12	0.17	0.02	3.36	0.7	0.94	0.103333	1.66667	3.75815	4.89059e-07
103330716	2.98	3.13	2.28	14.11	3.88	4.52	2.79667	7.50333	1.53288	0.000936803
103330722	3.88	3.61	3.13	1.2	1.31	1.54	3.54	1.35	-1.27726	5.39557e-12
103330723	2.05	1.75	1.66	0.86	0.45	0.4	1.82	0.57	-1.52988	1.56866e-05
103330742	14.68	13.23	12.15	28.95	34.76	41.58	13.3533	35.0967	1.50198	9.10776e-24
103330745	5.19	4.9	5.93	1.17	2.61	1.91	5.34	1.89667	-1.37564	8.89563e-06
103330750	12.01	13.41	10.92	24.35	23.7	27.32	12.1133	25.1233	1.17154	1.54575e-20
103330751	0.65	0.74	0.6	0	0.08	0.04	0.663333	0.04	-3.83573	3.58176e-08
103330754	22.37	22.28	26.21	3.95	6.23	5.92	23.62	5.36667	-2.05805	3.20606e-35
103330758	13.43	11.57	10.88	4.47	5.96	5.14	11.96	5.19	-1.13499	1.20104e-15
103330765	1.32	1.18	1.05	6.48	4.66	6.05	1.18333	5.73	1.66977	9.32214e-15
103330788	13.84	16.57	14.39	51.42	32.61	45.34	14.9333	43.1233	1.65699	3.55543e-15
103330789	24.87	21.86	21.47	9.39	11.26	10.55	22.7333	10.4	-1.01997	2.87548e-22
103330792	97.38	95.29	95.71	230.23	173.38	185.68	96.1267	196.43	1.16825	1.60495e-13
103330793	20.3	22.23	24.38	38.11	40.72	44.32	22.3033	41.05	1.00636	3.4147e-15
103330797	1.78	2.43	1.87	9.51	10.63	8.61	2.02667	9.58333	2.35359	2.97096e-10
103330809	4.71	4.45	4	0.21	0.53	0.49	4.38667	0.41	-3.31104	1.84208e-18
103330812	1.42	2.37	2.84	0.14	0.83	0.4	2.21	0.456667	-2.04808	0.000389593
103330813	3.05	2.89	2.86	0.18	1.02	1.08	2.93333	0.76	-1.78982	0.000301578
103330816	0.92	1.14	0.97	0.05	0.07	0	1.01	0.04	-4.19885	1.76738e-09
103330821	0.45	0.76	0.7	0.17	0.19	0.28	0.636667	0.213333	-1.45261	0.0002678
103330824	90.26	69.99	28.62	0.67	1.42	1.48	62.9567	1.19	-5.35544	7.06123e-24
103330826	9.08	8.57	3.96	0.32	0.5	0.61	7.20333	0.476667	-3.72406	5.66093e-20
103330836	2.54	2.53	2.49	5.99	6.77	6.07	2.52	6.27667	1.4941	4.61547e-18
103330846	2.29	2.41	2.2	6.49	6.17	6.87	2.3	6.51	1.62941	7.90771e-12
103330848	4.11	5.54	7.53	19.04	21.41	20.28	5.72667	20.2433	1.93144	2.12259e-16
103330849	3.65	4.93	4.04	18.09	12.17	13.49	4.20667	14.5833	1.91643	8.25438e-13
103330865	1.06	1.53	2.24	3.85	3.92	4.57	1.61	4.11333	1.45158	8.49669e-06
103330873	8.91	8.49	6.47	2.97	3.98	3.93	7.95667	3.62667	-1.02034	2.82857e-09
103330878	7.45	6.56	6.79	2.71	3.63	2.65	6.93333	2.99667	-1.13462	7.69026e-12
103330881	0.19	0.36	0.16	1.11	1.83	1.38	0.236667	1.44	2.58142	0.000287423
103330885	40.23	40.57	34.66	75.24	109.97	92.72	38.4867	92.6433	1.37795	6.68181e-26
103330890	8.97	10.41	12.88	24.02	29.52	26.57	10.7533	26.7033	1.42316	1.47025e-18
103330895	14.24	15.29	12.22	5.15	6.2	5.63	13.9167	5.66	-1.18064	5.31496e-20
103330901	2.33	2.32	1.65	0.36	0.54	0.56	2.1	0.486667	-1.98275	3.99598e-14
103330907	1.99	2.12	1.91	0.51	0.71	0.58	2.00667	0.6	-1.59206	1.39402e-18
103330916	0.44	0.24	0.32	3.53	3.98	3.33	0.333333	3.61333	3.48621	5.83812e-20
103330931	3.15	2.96	3.47	0.53	1.11	0.93	3.19333	0.856667	-1.78142	1.08951e-10
103330934	19.22	15.53	14.4	2.24	2.41	3.04	16.3833	2.56333	-2.76622	5.60299e-58
103330937	1.08	1.04	0.52	0	0	0	0.88	0	-5.27208	8.40237e-07
103330947	0.49	0.97	0.23	0	0	0	0.563333	0	-5.96068	9.01928e-09
103330951	0.53	0.4	0.47	3.05	2.43	3.63	0.466667	3.03667	2.76007	1.64938e-15
103330959	4.34	4.19	3.65	1.14	2.05	1.76	4.06	1.65	-1.20405	2.73536e-08
103330965	9.32	9.43	8.67	27.03	21.19	19.25	9.14	22.49	1.43096	3.12811e-14
103330988	18.49	15.3	26.26	7.88	8.23	7.56	20.0167	7.89	-1.22076	2.49029e-08
103330994	1.46	1.86	1.76	0.08	0.38	0.04	1.69333	0.166667	-2.94081	1.41595e-05
103330999	5.33	5.4	11.59	1.13	2.77	1.68	7.44	1.86	-1.83279	2.80531e-05
103331007	4.25	5.36	3.22	11.37	11.93	10.69	4.27667	11.33	1.59718	8.16435e-06
103331013	3.68	3.64	3.3	0.72	0.96	1.04	3.54	0.906667	-1.84762	7.17622e-23
103331016	3.07	3.03	2.74	1.12	1.41	1.48	2.94667	1.33667	-1.03016	1.95461e-10
103331024	18.51	20.58	20.55	34.05	41.01	47.75	19.88	40.9367	1.17276	4.05602e-14
103331028	16.35	15.21	14.92	6.36	7.56	7.21	15.4933	7.04333	-1.04616	8.49452e-27
103331037	8.85	8.55	9	17.07	16.75	18.52	8.8	17.4467	1.10557	1.1713e-16
103331042	0.03	0.03	0.01	0.57	0.85	0.87	0.0233333	0.763333	4.90197	2.20004e-12
103331045	0.21	0.19	0.23	0	0	0	0.21	0	-4.19597	0.000247415
103331054	5.45	6	4.97	1.46	2.42	2.19	5.47333	2.02333	-1.35192	6.10488e-13
103331065	7.02	6.83	7.15	11.2	12.01	10.13	7	11.1133	1.00202	8.17041e-13
103331077	0	0	0.02	0.62	0.9	0.69	0.00666667	0.736667	4.87631	2.21044e-07
103331084	1.18	0.39	0.92	0.03	0.03	0.11	0.83	0.0566667	-3.2678	4.20656e-05
103331089	12.55	14.54	14.16	3.63	5.2	4.64	13.75	4.49	-1.43336	2.95144e-24
103331098	2.87	3.21	3.35	0.46	0.8	0.8	3.14333	0.686667	-2.03513	3.402e-09
103331103	2.12	1.87	1.62	0.49	0.66	0.68	1.87	0.61	-1.68894	3.52903e-08
103331105	7.08	8.78	7.81	0.81	1.45	0.75	7.89	1.00333	-2.91107	6.46483e-23
103331107	55.96	51.62	55.59	24.99	27.02	22.8	54.39	24.9367	-1.01175	1.25464e-20
103331112	2.95	2.09	2.66	4.79	5.88	5.37	2.56667	5.34667	1.16401	2.07244e-06
103331134	4.45	3.89	3.38	0.26	0.2	0.17	3.90667	0.21	-4.06649	5.82061e-44
103331135	1.32	1.16	1.04	0.21	0.08	0.1	1.17333	0.13	-2.97159	1.07825e-11
103331148	20.89	19.49	17.83	4.2	5.98	5.94	19.4033	5.37333	-1.73564	4.23592e-36
103331153	0.26	0.31	0.24	1.06	1.37	1.6	0.27	1.34333	2.36721	2.44638e-09
103331165	2.24	2.75	2.52	26.96	11.83	17.48	2.50333	18.7567	3.00252	3.51371e-21
103331166	0.39	0.3	0.19	0	0	0	0.293333	0	-5.80901	1.92961e-08
103331169	17.7	12.6	5.91	0	0.16	0.08	12.07	0.08	-5.95336	7.9054e-11
103331174	0.06	0.25	0.24	3.16	2.28	3.33	0.183333	2.92333	3.8281	4.98135e-10
103331175	0.04	0.08	0.3	0.9	0.74	0.99	0.14	0.876667	2.75462	0.000113909
103331178	10	12.47	11.56	3.62	5.82	5.15	11.3433	4.86333	-1.10492	1.41305e-08
103331184	4	3.53	2.81	0.72	1.05	0.73	3.44667	0.833333	-2.47409	1.09646e-23
103331189	12.17	12.1	11.31	4.38	5.98	5.19	11.86	5.18333	-1.13954	6.14719e-23
103331197	1.26	0.98	1.03	4.68	5.11	4.65	1.09	4.81333	2.24021	1.3776e-20
103331206	4.31	5.76	5.85	0.92	1.05	0.74	5.30667	0.903333	-2.43074	2.41814e-12
103331207	242.25	246.42	264.05	474.24	428.47	499.76	250.907	467.49	1.04477	1.87637e-20
103331216	1.48	1.59	1.28	4.61	4.71	4.76	1.45	4.69333	1.79684	5.4911e-09
103331227	8.01	4.89	5.68	29.49	19.17	26.01	6.19333	24.89	2.11803	3.92832e-15
103331229	2.1	3.12	4.79	0.04	0.45	0.41	3.33667	0.3	-3.19617	1.86503e-08
103331234	0.47	0.44	0.7	2.82	2.38	3.33	0.536667	2.84333	2.48633	1.36211e-12
103331236	0.43	0.57	0.32	1.72	1.35	2.13	0.44	1.73333	2.05604	7.41029e-08
103331237	1.87	1.42	1.2	3.74	5.36	6.63	1.49667	5.24333	1.92952	1.16139e-12
103331239	0	0.04	0	0.67	0.67	1.42	0.0133333	0.92	4.97317	1.61767e-07
103331241	0.61	0.44	0.35	5.37	5.51	7.29	0.466667	6.05667	3.71279	8.84515e-39
103331250	0.1	0.17	0.32	4.8	4.14	5.37	0.196667	4.77	4.66156	1.39604e-32
103331251	0.05	0	0.07	1.41	1.17	1.15	0.04	1.24333	4.74489	1.4305e-12
103331254	0.28	0.15	0.15	0.9	0.65	1.04	0.193333	0.863333	2.24486	1.04304e-05
103331266	0.7	0.78	1.55	0.21	0.06	0.18	1.01	0.15	-2.46285	4.01657e-05
103331267	11.36	10.18	10.36	3.76	5.09	4.41	10.6333	4.42	-1.19586	1.31597e-22
103331270	0.79	5.31	3.34	0	0.15	0	3.14667	0.05	-4.62002	1.11464e-06
103331274	1.26	1.33	1.05	3.49	4.27	3.5	1.21333	3.75333	1.72797	1.9695e-10
103331276	0.1	0.05	0.1	1.78	1.16	1.06	0.0833333	1.33333	3.95964	4.67369e-14
103331281	1.57	0.81	3.97	8.24	5.65	7.76	2.11667	7.21667	1.83488	9.58572e-05
103331282	0.18	0.08	0.09	0.96	0.44	0.32	0.116667	0.573333	2.23716	0.000597477
103331286	6.15	7.92	8.74	1.83	3.62	2.78	7.60333	2.74333	-1.37441	4.08716e-09
103331300	10.62	14.79	11.05	26.42	29.62	31.4	12.1533	29.1467	1.39465	3.67293e-18
103331306	18.39	17.06	16.16	3.98	7.15	6.98	17.2033	6.03667	-1.52509	2.63029e-16
103331317	2.63	2.39	2.68	5.76	5.05	6.31	2.56667	5.70667	1.26488	7.94334e-09
103331318	2.28	2.03	1.56	0.82	0.96	0.59	1.95667	0.79	-1.17156	2.13764e-05
103331333	1.62	1.46	1.03	0.36	0.59	0.33	1.37	0.426667	-1.53502	4.39075e-05
103331352	3.45	3.07	2.56	0.85	1.08	0.72	3.02667	0.883333	-1.58187	0.000531294
103331354	0.6	0.6	0.3	2.65	2.52	4.08	0.5	3.08333	2.7068	6.70642e-14
103331366	0.42	0.89	0.97	2.13	2.16	2.53	0.76	2.27333	1.65788	6.5182e-05
103331371	1.7	3.27	2.25	35.65	9.03	7.86	2.40667	17.5133	2.82626	7.05267e-05
103331379	8.04	7.67	7.41	0.65	1.59	1.74	7.70667	1.32667	-2.53684	3.26105e-20
103331382	11.67	13.47	13.77	2.18	4.34	3.55	12.97	3.35667	-1.82274	2.53956e-14
103331384	0.12	0.08	0.04	1.13	1.48	1.48	0.08	1.36333	3.80715	2.3472e-08
103331391	0	0.26	0	2.24	2.76	1.43	0.0866667	2.14333	4.0229	3.83192e-06
103331394	0.88	1.32	0.44	0	0.08	0	0.88	0.0266667	-4.37807	3.66529e-07
103331399	1.19	1.33	0.48	2.13	2.03	2.74	1	2.3	1.28767	0.00078128
103331406	3.45	3.6	3.21	0.26	0.47	0.53	3.42	0.42	-3.2152	4.49804e-43
103331409	14.07	16.34	14.12	25.34	29.16	32.71	14.8433	29.07	1.1031	6.76393e-18
103331440	17.16	16.27	19.06	40.7	37.39	36.05	17.4967	38.0467	1.2444	1.18545e-17
103331441	119.81	128.54	126.26	17.9	23.88	23.03	124.87	21.6033	-2.36794	2.48463e-128
103331456	55.46	65.47	69.26	172.57	122.97	144.67	63.3967	146.737	1.3319	1.23513e-13
103331457	3.5	6.76	2.97	33.41	32.5	33	4.41	32.97	3.01265	1.36853e-26
103331471	2.01	1.88	2.02	0.04	0	0.09	1.97	0.0433333	-5.26364	4.16647e-13
103331495	71.15	72.21	68.13	133.31	128.8	143.34	70.4967	135.15	1.07153	3.20239e-27
103331500	0.53	0.65	0.45	0	0	0	0.543333	0	-6.19089	7.20865e-10
103331511	13.92	14.22	17.12	40.75	32.77	44.59	15.0867	39.37	1.52924	2.38177e-13
103331513	34.04	25.16	50.78	10.53	13.87	11.7	36.66	12.0333	-1.48258	3.62689e-09
103331517	0.95	0.67	0.87	4.01	4.3	3.6	0.83	3.97	2.32638	2.96405e-14
103331520	15.52	11.79	11.36	2.3	3.61	2.55	12.89	2.82	-2.07859	2.80642e-26
103331521	10.52	7.01	1.79	0	0	0.05	6.44	0.0166667	-6.5826	8.14694e-12
103331542	28.5	82.76	11.04	3.7	4.21	3.13	40.7667	3.68	-3.04817	9.92199e-06
103331554	40.79	52.95	44.49	16.14	21.68	19.95	46.0767	19.2567	-1.11219	8.71611e-20
103331556	0.22	0.23	0.33	0.02	0	0.02	0.26	0.0133333	-3.33488	0.000524494
103331561	0.32	0.18	0.23	0	0	0.02	0.243333	0.00666667	-3.60325	0.000612533
103331566	0.04	0.1	0.14	0.46	1.21	1.08	0.0933333	0.916667	3.131	5.14142e-07
103331567	46.99	59.07	52.96	107.11	89.21	115.5	53.0067	103.94	1.10681	3.73348e-13
103331577	0.41	0.39	0.24	0	0	0	0.346667	0	-5.59033	9.14742e-08
103331579	0.49	0.65	0.53	0	0	0	0.556667	0	-6.02817	2.79843e-09
103331580	0.99	1.39	1.56	0.08	0	0	1.31333	0.0266667	-4.96578	1.02334e-07
103331581	0.75	0.78	0.7	0.03	0	0	0.743333	0.01	-5.48619	2.4725e-14
103331585	1.81	1.47	1.05	0.01	0.02	0.01	1.44333	0.0133333	-6.01901	1.22068e-22
103331586	0.37	0.44	0.19	0	0	0	0.333333	0	-4.59559	4.02595e-05
103331587	4.34	4.32	4	0	0	0	4.22	0	-8.94473	7.56514e-25
103331588	2.69	2.88	2.42	0	0	0	2.66333	0	-8.54345	5.0119e-22
103331589	0.31	0.42	0.36	0	0	0.02	0.363333	0.00666667	-5.09343	1.17643e-11
103331602	2.71	3.97	3.96	5.73	7.39	6.55	3.54667	6.55667	1.00928	0.000753196
103331606	0.01	0.01	0.01	0.04	0.24	0.66	0.01	0.313333	3.9249	3.72943e-05
103331608	93.27	89.1	97.73	26.27	42.71	39.66	93.3667	36.2133	-1.26555	5.29813e-17
103331627	37.08	34.56	24.33	53.43	108.15	93.99	31.99	85.19	1.51469	3.00669e-10
103331643	1.03	0.75	0.74	0.29	0.39	0.28	0.84	0.32	-1.29011	0.000558726
103331645	0.39	0.26	0.08	0	0	0.01	0.243333	0.00333333	-4.19015	5.08198e-05
103331652	9.41	7.96	8.21	0.07	0.11	0.16	8.52667	0.113333	-6.00875	7.68585e-83
103331659	0.46	0.79	0.32	20.02	14.55	19.11	0.523333	17.8933	5.14946	3.45853e-66
103331671	3.79	3.88	3.66	1.5	1.48	2.06	3.77667	1.68	-1.04351	3.52969e-06
103331688	12.12	14.91	10.6	27.97	19.8	23.09	12.5433	23.62	1.04948	2.13884e-06
103331691	1.5	1.74	0.91	0.28	0.65	0.29	1.38333	0.406667	-1.62442	7.28499e-05
103331693	23.42	20.42	19.81	6.31	8.45	7.18	21.2167	7.31333	-1.43072	7.48994e-32
103331697	2.09	1.97	1.7	3.59	4.38	4.91	1.92	4.29333	1.26521	9.46857e-09
103331698	1.46	1.7	1.47	4.91	5.06	4.6	1.54333	4.85667	1.76129	5.33537e-10
103331701	0.02	0.02	0	0.4	0.41	0.14	0.0133333	0.316667	3.74006	9.66899e-05
103331707	4.53	4.4	3.38	1.13	1.67	1.29	4.10333	1.36333	-1.46022	1.44725e-13
103331708	14.57	10.65	2.09	1.51	1.31	0.81	9.10333	1.21	-2.61204	5.97626e-06
103331718	1906.12	1430.11	1496.01	594.82	800.27	764.77	1610.75	719.953	-1.06037	2.29709e-13
103331722	4.47	3.95	4.55	0.31	1.68	0.56	4.32333	0.85	-2.12781	0.00010001
103331730	16.43	14.2	13.04	3.82	4.59	4.19	14.5567	4.2	-1.65873	3.78117e-43
103331732	1.7	1.83	2.13	2.82	4.12	3.24	1.88667	3.39333	1.04653	0.000119397
103331733	2.46	0.6	0.73	10.54	6.59	8.68	1.26333	8.60333	2.78153	3.40711e-09
103331737	3.2	3.12	3.04	5.8	7.56	6.63	3.12	6.66333	1.3086	5.55716e-14
103331753	3.82	3.91	3.93	0.39	1.4	0.75	3.88667	0.846667	-2.12919	5.03354e-10
103331754	2.6	3.12	2.42	0.97	1.44	1.15	2.71333	1.18667	-1.08418	1.78676e-07
103331766	6.1	15.87	0.24	0.02	0.02	0.08	7.40333	0.04	-5.23873	1.28776e-06
103331774	11.11	13.03	12.61	4.27	5.79	6.42	12.25	5.49333	-1.16012	2.87316e-13
103331783	1.23	6.22	0.14	0	0	0.03	2.53	0.01	-5.41289	1.85526e-07
103331790	3.18	4.34	4.38	12.07	14.21	15.07	3.96667	13.7833	1.91192	4.88419e-25
103331797	8.86	9.97	9.29	26.58	22.58	25.05	9.37333	24.7367	1.52908	1.49562e-19
103331799	0.79	0.57	0.38	3.1	1.23	1.82	0.58	2.05	1.87288	0.000642291
103331803	1.43	1.38	0.99	4.43	4.56	6.95	1.26667	5.31333	2.18506	2.87931e-11
103331818	2.85	3.78	3.64	0.31	0.4	0.9	3.42333	0.536667	-2.46868	1.07002e-09
103331820	22.39	20.03	18.62	11.72	12.03	11.18	20.3467	11.6433	-1.32102	5.37923e-25
103331830	0.14	0.2	0.13	1.36	2.33	2.44	0.156667	2.04333	3.46518	4.28162e-07
103331847	4.64	5.6	5.36	14.56	9.28	10.02	5.2	11.2867	1.23991	1.16521e-07
103331877	2.33	1.44	1.39	10.31	14.56	24.04	1.72	16.3033	3.30018	5.58005e-23
103331891	0.08	1.71	0.12	7.24	2.91	3.01	0.636667	4.38667	2.74146	0.00054724
103331893	10.41	10.46	11.37	3.01	4.79	5.48	10.7467	4.42667	-1.17154	7.87268e-09
103331901	0.3	0.6	1.01	0	0.1	0	0.636667	0.0333333	-3.47713	0.000171209
103331909	0	0	0	1.24	0.27	0.36	0	0.623333	5.11857	3.40215e-06
103331917	22.3	20.24	24.24	6.72	10.96	8.05	22.26	8.57667	-1.25573	1.30429e-10
103331918	2.17	2.31	1.34	5.12	10.27	7.11	1.94	7.5	2.02757	5.48816e-10
103331920	0.51	0.9	1.06	6.26	12.22	11.67	0.823333	10.05	3.66114	5.01808e-25
103331941	9.69	11.05	10.51	4.16	5.73	5.01	10.4167	4.96667	-1.10028	4.64859e-15
103331946	0.54	0.58	0.47	2.48	1.41	1.28	0.53	1.72333	1.78978	8.56034e-06
103331961	0.33	0.41	0.35	1.53	1.44	1.57	0.363333	1.51333	2.13618	1.31477e-08
103331965	9.71	11.19	10.63	3.59	5.12	4.65	10.51	4.45333	-1.12431	4.05322e-13
103331970	0.83	0.84	0.95	1.68	2.54	2.27	0.873333	2.16333	1.39767	1.21028e-05
103331981	2.56	3.89	3.37	1.13	1.62	1.37	3.27333	1.37333	-1.12071	0.000638089
103331984	16.94	14.59	14.05	5.9	6.81	6.27	15.1933	6.32667	-1.15667	3.2228e-24
103331994	1.23	1.1	1.53	19.79	10.23	16.1	1.28667	15.3733	2.9043	1.43637e-13
103332010	1.91	1.44	1.67	0.13	0.07	0.15	1.67333	0.116667	-3.47967	3.15408e-14
103332012	43.62	50.46	44.19	17.77	21.04	20.54	46.09	19.7833	-1.10101	1.10882e-33
103332015	0.75	0.54	0.84	2.3	2.74	2.38	0.71	2.47333	1.87228	1.12525e-05
103332038	2.25	2.17	1.82	10.95	16.26	13.63	2.08	13.6133	2.59497	5.75922e-36
103332039	0.52	0.71	0.3	1.26	1.91	1.71	0.51	1.62667	1.73271	0.000880036
103332054	0.07	0.07	0.21	0.68	1.78	1.57	0.116667	1.34333	3.15972	0.00011289
103332057	0	0.09	0.04	5.11	1.16	1.07	0.0433333	2.44667	4.94796	1.89457e-08
103332064	12.21	14.35	12.92	2.14	3.11	2.61	13.16	2.62	-2.20357	3.10365e-37
103332068	0.14	0.26	0.08	0.47	4.24	2.38	0.16	2.36333	3.60415	3.7075e-07
103332091	10.31	9.26	10.48	3.19	4.17	3.67	10.0167	3.67667	-1.33743	9.57465e-24
103332092	1.39	1.15	1.63	3.35	4	3.66	1.39	3.67	1.35353	0.000368615
103332093	20.31	22.76	24.44	48.32	40.43	39.94	22.5033	42.8967	1.06314	1.21589e-10
103332105	21.66	21.58	27.22	56.44	54.92	60.76	23.4867	57.3733	1.36491	1.17874e-21
103332106	48.86	42.67	43.75	18.3	20.93	19.31	45.0933	19.5133	-1.09994	1.14673e-29
103332123	4.01	5.85	4.34	9.7	8.88	8.88	4.73333	9.15333	1.07752	7.9057e-07
103332126	4.29	4.38	3.23	11.12	10.88	9.84	3.96667	10.6133	1.53614	5.57241e-15
103332128	0.34	0.29	0.08	2.57	0.74	1.25	0.236667	1.52	2.62481	8.51494e-05
103332136	10.15	10.36	9.52	29.54	18.3	17.52	10.01	21.7867	1.24358	1.41389e-07
103332138	2.77	3.45	8.72	1.18	2.21	1.19	4.98	1.52667	-1.54706	0.000979797
103332140	1.68	1.08	1.3	0.16	0.53	0.18	1.35333	0.29	-2.03964	8.10978e-05
103332152	2.56	2.46	2.88	9.16	8.27	6.94	2.63333	8.12333	1.73546	7.18459e-16
103332157	61.38	59.15	42.99	111.82	80.66	111.39	54.5067	101.29	1.01937	1.78861e-07
103332161	55.47	71.76	63.25	240.34	131.54	151.51	63.4933	174.463	1.59539	6.3893e-11
103332172	7.39	8.65	5.35	35.93	29.51	32.55	7.13	32.6633	2.32477	3.37279e-25
103332174	11.23	10.8	10.82	20.11	20.22	23.93	10.95	21.42	1.09315	2.60799e-10
103332185	2.37	1.47	1.52	4.41	5.32	4.22	1.78667	4.65	1.48267	0.000120756
103332187	9.19	8.53	8.02	2.82	3.61	3.47	8.58	3.3	-1.27516	2.58248e-29
103332189	149.79	179.67	186.06	411.85	347.4	397.39	171.84	385.547	1.31169	5.48773e-21
103332191	25.08	27.25	25.53	6.13	11.77	9.88	25.9533	9.26	-1.38733	3.78293e-13
103332194	28.29	29.02	32.3	9.61	10.29	9.94	29.87	9.94667	-1.50453	6.29479e-43
103332196	5.06	7.45	3.41	2.04	1.78	2.38	5.30667	2.06667	-1.21251	9.12527e-05
103332197	10.7	9.39	8.03	4.02	4.93	3.98	9.37333	4.31	-1.08585	2.36576e-12
103332209	0.25	0.43	0.22	0	0	0	0.3	0	-4.40448	9.95402e-05
103332211	4.72	4.12	6.73	0.89	2.42	1.3	5.19	1.53667	-1.62393	1.01893e-05
103332212	27.91	19.85	21.01	7.05	11.98	11.61	22.9233	10.2133	-1.07537	9.88411e-08
103332230	0.45	0.55	3.19	0.05	0.15	0	1.39667	0.0666667	-3.66601	2.16464e-05
103332232	77.57	213.4	1.35	0.15	1.84	1.19	97.44	1.06	-4.39972	9.22939e-05
103332242	3.58	3.33	5.02	1.46	2.64	1.62	3.97667	1.90667	-1.00434	0.000750426
103332253	4.53	4.79	4	1.65	2.09	2.49	4.44	2.07667	-1.0104	8.76242e-08
103332259	4.79	4.62	4.05	8.58	8.95	9.94	4.48667	9.15667	1.15336	9.67213e-08
103332262	52.96	51.27	42.61	160.7	122.71	142.8	48.9467	142.07	1.65729	2.18758e-25
103332273	6.88	7.47	8.27	16.78	15.22	13.97	7.54	15.3233	1.1597	1.03514e-07
103332288	2.98	2.55	2.53	9.06	5.8	5.48	2.68667	6.78	1.45277	1.19194e-06
103332289	1.11	1.22	0.86	6.1	1.77	2.74	1.06333	3.53667	1.82563	2.34279e-05
103332309	2	1.45	1.67	38.58	9.94	17.84	1.70667	22.12	3.62633	5.6971e-10
103332314	0.74	0.42	1.18	30.7	3.6	10.17	0.78	14.8233	5.07489	4.79884e-10
103332338	6.81	8.12	7.14	19.19	11.06	11.36	7.35667	13.87	1.0419	4.30967e-05
103332341	0	0	0	0.42	0.25	0.42	0	0.363333	4.01112	0.000555909
103332353	19.54	17.48	17.45	6.48	7.31	6.52	18.1567	6.77	-1.30446	2.38164e-34
103332358	7.65	9.49	10.6	23.8	23.88	21.21	9.24667	22.9633	1.44259	9.28432e-14
103332364	176.9	184.78	176.31	60.67	95.77	77.68	179.33	78.04	-1.13203	1.03571e-17
103332368	3.1	3.35	5.25	1.3	1.55	1.19	3.9	1.34667	-1.36639	0.000680765
103332387	79.74	68.44	68.3	29.05	33.97	31.2	72.16	31.4067	-1.09139	4.18691e-26
103332395	5.26	5.21	4.72	23.2	23.36	22.35	5.06333	22.97	2.29927	4.86751e-53
103332400	2.59	2.74	1.9	9.84	13.2	17.71	2.41	13.5833	2.58161	3.59598e-23
103332406	0.86	1.36	0.93	10.31	3.51	1.31	1.05	5.04333	2.26991	0.000437095
103332409	15.46	15.89	17.7	28.24	31.35	34.59	16.35	31.3933	1.06879	5.74451e-14
103332412	1.04	1.5	1.61	0.53	0.39	0.32	1.38333	0.413333	-1.58703	0.000468642
103332413	1.73	2.49	1.41	3.08	9.33	10.99	1.87667	7.8	2.08849	3.38953e-05
103332442	36.94	38.04	40.28	7.62	10.95	11.57	38.42	10.0467	-1.81627	6.31865e-32
103332483	0.29	0.61	0.83	0.11	0.07	0.07	0.576667	0.0833333	-2.48972	0.000134216
103332506	3.02	2.12	3.11	3.87	6.3	5.7	2.75	5.29	1.04274	0.000293523
103332507	0.48	0.46	0.8	0.01	0.09	0.01	0.58	0.0366667	-4.07617	1.66092e-10
103332508	0.42	0.5	0.6	0	0.02	0.08	0.506667	0.0333333	-4.16195	4.20462e-08
103332525	2.56	2.62	2.95	0.58	1.37	0.91	2.71	0.953333	-1.24217	6.19976e-05
[truncated: 1,884 more rows]

## Sheet: File S2
	File S2. Significantly enriched pathways and their DEGs identified in this study
	Pathway ID	Pathway Name
			NP vs AP
	ko00010	Glycolysis / Gluconeogenesis	92
	ko00020	Citrate cycle (TCA cycle)	40
	ko00030	Pentose phosphate pathway	49
	ko00040	Pentose and glucuronate interconversions	155
	ko00051	Fructose and mannose metabolism	61
	ko00052	Galactose metabolism	88
	ko00053	Ascorbate and aldarate metabolism	62
	ko00061	Fatty acid biosynthesis	49
	ko00062	Fatty acid elongation	35
	ko00071	Fatty acid degradation	49
	ko00072	Synthesis and degradation of ketone bodies	4
	ko00073	Cutin, suberine and wax biosynthesis	40
	ko00100	Steroid biosynthesis	20
	ko00130	Ubiquinone and other terpenoid-quinone biosynthesis	28
	ko00190	Oxidative phosphorylation	131
	ko00195	Photosynthesis	46
	ko00196	Photosynthesis - antenna proteins	6
	ko00220	Arginine biosynthesis	29
	ko00230	Purine metabolism	82
	ko00232	Caffeine metabolism	4
	ko00240	Pyrimidine metabolism	52
	ko00250	Alanine, aspartate and glutamate metabolism	43
	ko00260	Glycine, serine and threonine metabolism	64
	ko00261	Monobactam biosynthesis	14
	ko00270	Cysteine and methionine metabolism	108
	ko00280	Valine, leucine and isoleucine degradation	48
	ko00290	Valine, leucine and isoleucine biosynthesis	20
	ko00300	Lysine biosynthesis	16
	ko00310	Lysine degradation	38
	ko00330	Arginine and proline metabolism	45
	ko00340	Histidine metabolism	10
	ko00350	Tyrosine metabolism	50
	ko00360	Phenylalanine metabolism	51
	ko00380	Tryptophan metabolism	47
	ko00400	Phenylalanine, tyrosine and tryptophan biosynthesis	34
	ko00402	Benzoxazinoid biosynthesis	11
	ko00410	beta-Alanine metabolism	36
	ko00430	Taurine and hypotaurine metabolism	9
	ko00440	Phosphonate and phosphinate metabolism	7
	ko00450	Selenocompound metabolism	34
	ko00460	Cyanoamino acid metabolism	158
	ko00480	Glutathione metabolism	77
	ko00500	Starch and sucrose metabolism	273
	ko00510	N-Glycan biosynthesis	38
	ko00511	Other glycan degradation	70
	ko00514	Other types of O-glycan biosynthesis	20
	ko00520	Amino sugar and nucleotide sugar metabolism	117
	ko00531	Glycosaminoglycan degradation	31
	ko00561	Glycerolipid metabolism	101
	ko00562	Inositol phosphate metabolism	77
	ko00563	Glycosylphosphatidylinositol (GPI)-anchor biosynthesis	23
	ko00564	Glycerophospholipid metabolism	88
	ko00565	Ether lipid metabolism	39
	ko00590	Arachidonic acid metabolism	25
	ko00591	Linoleic acid metabolism	34
	ko00592	alpha-Linolenic acid metabolism	57
	ko00600	Sphingolipid metabolism	54
	ko00601	Glycosphingolipid biosynthesis - lacto and neolacto series	1
	ko00603	Glycosphingolipid biosynthesis - globo and isoglobo series	9
	ko00604	Glycosphingolipid biosynthesis - ganglio series	26
	ko00620	Pyruvate metabolism	79
	ko00630	Glyoxylate and dicarboxylate metabolism	64
	ko00640	Propanoate metabolism	34
	ko00650	Butanoate metabolism	21
	ko00660	C5-Branched dibasic acid metabolism	11
	ko00670	One carbon pool by folate	17
	ko00710	Carbon fixation in photosynthetic organisms	65
	ko00730	Thiamine metabolism	16
	ko00740	Riboflavin metabolism	23
	ko00750	Vitamin B6 metabolism	23
	ko00760	Nicotinate and nicotinamide metabolism	20
	ko00770	Pantothenate and CoA biosynthesis	32
	ko00780	Biotin metabolism	24
	ko00785	Lipoic acid metabolism	3
	ko00790	Folate biosynthesis	22
	ko00860	Porphyrin and chlorophyll metabolism	37
	ko00900	Terpenoid backbone biosynthesis	45
	ko00901	Indole alkaloid biosynthesis	10
	ko00902	Monoterpenoid biosynthesis	16
	ko00903	Limonene and pinene degradation	4
	ko00904	Diterpenoid biosynthesis	41
	ko00905	Brassinosteroid biosynthesis	23
	ko00906	Carotenoid biosynthesis	49
	ko00908	Zeatin biosynthesis	16
	ko00909	Sesquiterpenoid and triterpenoid biosynthesis	31
	ko00910	Nitrogen metabolism	29
	ko00920	Sulfur metabolism	32
	ko00940	Phenylpropanoid biosynthesis	300
	ko00941	Flavonoid biosynthesis	108
	ko00942	Anthocyanin biosynthesis	7
	ko00943	Isoflavonoid biosynthesis	25
	ko00944	Flavone and flavonol biosynthesis	12
	ko00945	Stilbenoid, diarylheptanoid and gingerol biosynthesis	46
	ko00950	Isoquinoline alkaloid biosynthesis	33
	ko00960	Tropane, piperidine and pyridine alkaloid biosynthesis	21
	ko00965	Betalain biosynthesis	18
	ko00966	Glucosinolate biosynthesis	3
	ko00970	Aminoacyl-tRNA biosynthesis	57
	ko00999	Biosynthesis of secondary metabolites - unclassified	4
	ko01040	Biosynthesis of unsaturated fatty acids	31
	ko01200	Carbon metabolism	202
	ko01210	2-Oxocarboxylic acid metabolism	50
	ko01212	Fatty acid metabolism	69
	ko01230	Biosynthesis of amino acids	219
	ko02010	ABC transporters	99
	ko03008	Ribosome biogenesis in eukaryotes	149
	ko03010	Ribosome	340
	ko03013	RNA transport	293
	ko03015	mRNA surveillance pathway	171
	ko03018	RNA degradation	169
	ko03020	RNA polymerase	117
	ko03022	Basal transcription factors	58
	ko03030	DNA replication	53
	ko03040	Spliceosome	275
	ko03050	Proteasome	75
	ko03060	Protein export	42
	ko03410	Base excision repair	34
	ko03420	Nucleotide excision repair	68
	ko03430	Mismatch repair	70
	ko03440	Homologous recombination	72
	ko03450	Non-homologous end-joining	3
	ko04016	MAPK signaling pathway - plant	260
	ko04070	Phosphatidylinositol signaling system	69
	ko04075	Plant hormone signal transduction	299
	ko04120	Ubiquitin mediated proteolysis	173
	ko04122	Sulfur relay system	13
	ko04130	SNARE interactions in vesicular transport	20
	ko04136	Autophagy - other	36
	ko04141	Protein processing in endoplasmic reticulum	245
	ko04144	Endocytosis	227
	ko04145	Phagosome	74
	ko04146	Peroxisome	82
	ko04626	Plant-pathogen interaction	338
	ko04712	Circadian rhythm - plant	82

## Sheet: File S3
			File S3. Number of DEGs and their expresion involved in Plant hormone signalling transduction pathway
	Auxin Signaling pathway				Gibberellin Signaling pathway				Cytokinnin Signaling pathway				Brassinosteriod Signaling pathway				Jasmonic acid Signaling pathway				Abscisic acid Signaling pathway				Salicylic acid Signaling pathway				Ethylene acid Signaling pathway
	Gene ID	NP	AP		Gene ID	NP	AP		Gene ID	NP	AP		Gene ID	NP	AP		Gene ID	NP	AP		Gene ID	NP	AP		Gene ID	NP	AP		Gene ID	NP	AP
	103343354	5.19061	3.61353		107882020	3.51096	2.57854		103344697	6.55684	7.86499		103344612	2.82171	1.50589		103343990	-2.98089	-1.02915		103319126	3.35097	4.41481		103325355	4.47919	4.15947		103342142	5.29829	6.17239
	103342173	3.57894	2.5025		107880130	4.44029	3.9991		103343052	3.60407	2.05311		103344210	2.29768	1.3599		103343506	2.99458	1.15272		103320341	5.19705	4.86262		103339238	4.96409	4.60822		103321542	-2.67423	1.16779
	103342150	5.15475	4.7366		103344683	-1.29808	-3.47393		103342950	3.55172	4.49527		103342034	3.13969	2.58976		103340613	7.59798	7.86728		103321205	5.77153	6.68234		103334946	2.77189	5.03048		103331049	5.94369	6.47189
	103340885	6.28306	6.62571		103344138	3.51096	2.57854		103342895	5.72183	5.30366		103341376	3.53315	2.92663		103340493	7.25949	7.59534		103330404	2.90753	3.59056		103335012	2.23164	-4.14136		103324106	4.60605	2.08066
	103340630	5.98664	7.51083		103342480	5.43818	3.85499		103342471	3.73444	3.16296		103339963	4.8366	4.39117		103339019	6.58731	5.79042		103336224	2.83592	3.81592		103335014	1.99156	-1.65896		103334468	3.82001	2.43029
	103340619	5.45088	4.41052		103342346	4.89174	3.37897		103341236	3.32097	2.76765		103339962	3.37016	2.25701		103338675	4.49484	4.77259		103340134	5.77602	6.36165		103335015	6.47005	5.09085		103336365	5.54061	4.49207
	103340196	1.32193	2.48714		103342013	4.37388	4.66884		103339953	4.34577	2.84197		103339958	4.19902	2.7754		103338627	5.46216	4.98277		107880071	3.44228	5.88134		103340017	5.76359	6.02908
	103339859	2.82511	4.42066		103341397	-2.52838	-1.18442		103338947	1.31808	1.76836		103339433	1.33533	-1.01937		103338142	6.07945	5.65793		103320592	5.0033	4.4895		103327958	3.56925	1.43652
	103338143	6.90219	6.06401		103341251	4.80064	4.07353		103333829	2.38589	1.64155		103339371	4.29964	2.47508		103337451	2.89401	2.39963		103321870	3.16939	3.69488		103330874	2.67732	3.21826
	103337763	4.23394	2.68855		103340080	4.39278	4.8408		103331426	-6.22882	-2.34618		103338088	5.32637	4.87889		103336894	6.92983	6.33979		103327665	4.40349	4.0069		103339520	3.64885	1.09311
	103337238	2.10098	3.26303		103339294	3.51223	3.06293		103330878	2.79355	1.58336		103337458	5.74613	6.17206		103334915	2.66751	-1.61411		103333627	1.97453	2.4489		103341615	4.73805	4.14731
	103337167	1.60565	2.20789		103338627	5.46216	4.98277		103329273	3.66069	2.37851		103336605	5.60269	4.73697		103334518	4.62234	4.28096		103340823	2.71223	3.46292		103341745	4.37156	5.28343
	103335842	3.79736	4.96963		103338263	5.3844	6.61799		103328914	4.41233	4.7339		103335336	5.05021	3.76483		103334112	5.78877	5.45856		103332252	5.69265	6.22265
	103335825	-3.09954	0.31034		103337398	2.66297	1.38221		103326349	6.37683	6.65373		103333239	4.2459	2.85067		103332194	4.90063	3.31421		103332834	3.6523	3.91584
	103335789	1.62449	2.39689		103337183	5.39163	4.54473		103326107	2.6893	3.11047		103331750	4.57087	3.98641		103332152	1.39689	3.02207		103336901	3.66714	4.48435
	103335786	1.18903	3.73769		103335700	4.59654	5.45516		103324237	4.06896	4.84783		103331496	5.82646	5.14663		103331988	4.80976	4.13532		103341293	4.40939	5.29621
	103335783	1.80047	-1.35845		103334171	5.18269	5.54401		103323106	7.35209	5.20776		103330341	6.77492	7.19134		103330268	4.4714	4.77645		103318895	5.3453	5.59674
	103335585	2.13641	3.09817		103333736	7.21888	6.21981		103323105	5.12791	4.5601		103330318	6.2929	5.72828		103327604	7.30913	6.59435		103319561	2.22548	3.19377
	103335584	4.81745	6.18117		103331715	5.01911	4.53003		103322898	5.4793	5.73173		103328772	-4.64386	1		103325138	4.29964	4.90673		103333930	5.46597	5.71571
	103335473	6.04832	5.27563		103330885	5.26629	6.53362		103322084	5.32145	4.35097		103327535	3.7261	3.22497		103324583	5.37539	5.5292		103335404	5.02355	4.33295
	103335174	2.72174	4.53336		103329881	1.61667	2.45242		103320974	4.83525	2.98368		103326054	1.4957	-1.22882		103324112	5.7366	5.80314		103339954	4.01763	4.71058
	103334408	4.49527	3.67054		103329726	4.40622	4.58075		103320951	5.83238	5.2594		103326053	3.63807	2.72973		103323992	3.76483	3.23675
	103333903	5.44394	3.79181		103329590	3.17313	2.61667		103320756	3.76341	2.76412		103325964	4.35215	3.49527		103323643	3.55541	2.88753
	103333864	5.84013	4.98124		103329229	3.08123	2.37202						103324964	4.53875	3.47162		103322242	5.56448	6.22901
	103333276	1.81284	2.60723		103326964	6.70754	5.86286						103323608	7.68018	6.85782		103321427	8.26733	8.67969
	103332948	3.76341	2.28293		103326777	3.25952	2.23164						103323439	4.31034	1.99277		103320283	4.26679	3.89789
	103332912	4.62936	5.692		103326639	5.3579	4.9528						103323438	2.79563	-1.13079		103320028	3.51391	2.74344
	103332365	3.47854	2.43829		103323607	2.1021	3.06752						103323436	3.72101	2.59614
	103332191	4.69785	3.21101		103322513	5.18507	4.60288						103323282	5.29474	4.59733
	103331728	6.34666	6.62112		103322274	4.15893	3.29474						103323281	5.74237	5.256
	103329541	2.93734	2.04847		103322257	3.26203	2.63691						103322093	2.82307	3.19219
	103328000	5.35708	6.4982		103321660	6.00929	7.37591						103322080	6.02155	5.25386
	103327999	2.86921	4.13175		103320500	3.58015	3.36177						103321034	3.46074	2.57531
	103327885	5.15974	6.16658		103320441	2.33819	3.33533						103320813	4.66751	3.69785
	103327830	6.77996	5.80693		103319607	6.0476	5.37597						103320435	3.5294	3.82035
	103327336	5.69088	4.64923		103319275	1.13313	1.87578						103319160	5.03298	5.13655
	103327254	1.84933	-0.862496
	103326313	4.28244	3.54473
	103325882	3.70856	1.5008
	103325707	3.87447	4.21205
	103325678	3.51979	2.45154
	103325164	7.03474	6.56955
	103325093	1.3084	0.352382
	103324991	4.1565	1.98671
	103324648	3.40962	2.63923
	103324645	3.34009	4.65497
	103323939	1.82917	3.70708
	103323798	2.52774	1.79216
	103323796	4.6013	3.56884
	103323764	3.85732	4.3011
	103323722	3.8015	2.72901
	103322364	7.33727	7.62673
	103322112	3.08236	3.47249
	103321274	5.32829	3.21309
	103320251	4.31976	3.57046
	103320208	4.85333	3.73985
	103318956	4.27625	3.16296
	103318644	7.3305	7.55041

## Sheet: File S4
		File S4. Number of DEGs and their expresion involved in differet metabolic pathways
	Phenylpropenoid biosynthesis pathway				Diterpenoid biosynthesis pathway				Flavnoid biosynthesis				Isoflavnoid biosynthesis pathway				Zeatin biosynthesis
	Gene ID	NP	AP		Gene ID	NP	AP		Gene ID	NP	AP		Gene ID	NP	AP		Gene ID	NP	AP
	103318574	7.84178	7.6336		103330970	-2.29808	-6.64386		103318627	2.32193	3.13641		103320313	3.11381	1.74846		103320663	2.65	1.83592
	103318627	2.32193	3.13641		103343621	-1.48735	-5.90689		103318826	3.85133	4.45396		103320389	2.27997	1.72101		103321561	3.37342	2.72538
	103318729	10.0654	11.1123		103334237	-1.73697	-3.8365		103319007	7.21923	7.61415		103330118	1.9573	3.38128		103321581	3.54308	3.7939
	103318730	6.13914	7.76193		103329020	1.72538	-2.39593		103319271	4.55479	4.32721		103330119	3.46118	2.23266		103321599	2.10434	1.23061
	103318826	3.85133	4.45396		103323224	2.48714	1.28096		103319329	3.18692	1.46292		103330244	-5.64386	-2.25154		103326799	2.21101	1.11103
	103318838	5.70478	5.05441		103336847	2.83727	1.55418		103319483	3.37249	2.17632		103331783	-6.64386	1.33914		103332721	4.85964	5.66846
	103318930	3.24235	4.66505		103328012	3.03621	1.59614		103320076	2.11326	7.36028		103335299	2.94673	2.06465		107880549	2.24894	3.0012
	103319007	7.21923	7.61415		103334265	5.3814	1.66751		103320869	8.84145	6.58155		103335302	4.58296	2.21309
	103319483	3.37249	2.17632		103329013	2.03562	-1.88897		103321947	3.38957	2.45943		103335374	3.78276	2.78311
	103319810	5.42883	5.1488		103326807	1.24894	2.14622		103322001	-2.5009	-6.64386		103335376	5.14405	4.46554
	103320076	2.11326	7.36028		103340489	4.56092	2.24691		103322002	2.0681	3.81113		103335377	6.96108	5.9833
	103320093	4.23726	3.54514		103325827	2.83996	2.42492		103322994	4.24919	4.84733		103335381	4.50927	4.01881
	103320350	2.94236	4.69042		103332795	3.01673	2.65992		103323133	2.58736	1.46641		103335389	5.69729	5.47563
	103320351	4.53211	2.73335		103335467	2.12983	2.68182		103323575	2.88036	9.61243		103337275	4.79563	3.70745
	103320815	-3.8365	3.20789		103337548	4.07525	3.85732		103323718	3.20945	1.89271		103337298	4.97177	3.42582
	103321211	4.42783	5.44173		103320299	5.10559	4.38359		103324313	9.73995	8.14883		103341454	3.15002	1.82103
	103321217	5.05875	4.35285		103333279	2.5599	4.4103		103324314	8.16772	6.75938		107880135	6.71415	5.58716
	103321219	5.60644	6.63072		103336559	2.90111	4.87004		103324315	11.1027	9.46153
	103321329	5.56245	9.38901		103331934	6.40094	5.54133		103324591	8.04707	6.23042
	103321379	-4.05889	-1.58496						103325662	4.40803	3.23879
	103321446	5.84733	5.24044						103325683	8.03059	7.49418
	103321488	-1.13079	4.00839						103325684	7.17632	6.49894
	103321594	3.72792	2.84465						103325761	-6.64386	1.12433
	103321786	8.13827	7.07674						103325942	4.5292	5.17539
	103321824	2.47162	-4.05889						103326797	1.87709	-1.09954
	103321947	3.38957	2.45943						103326807	1.24894	2.14622
	103322001	-2.5009	-6.64386						103326828	1.91073	2.91329
	103322002	2.0681	3.81113						103326830	2.27003	3.72392
	103322291	4.84766	5.4103						103326833	4.6015	4.40667
	103322646	2.11326	1.05195						103328190	7.30268	6.54648
	103322968	2.48971	-2.29808						103328213	4.01733	6.05268
	103323133	2.58736	1.46641						103328972	3.57329	3.21412
	103323364	5.91775	3.92853						103328990	6.44686	4.58055
	103323575	2.88036	9.61243						103328992	-7.22882	-2.12029
	103323718	3.20945	1.89271						103330890	4.73895	3.42671
	103324115	4.28787	2.74703						103331165	4.22933	1.32385
	103324116	1.73552	1.19745						103331542	1.87971	5.34932
	103324120	3.03797	1.99277						103332262	7.15046	5.61314
	103324122	2.95853	2.09085						103332567	8.91259	7.66751
	103324211	3.28392	2.77961						103332893	9.02409	7.61157
	103324293	3.58256	4.02148						103332906	6.53367	2.88232
	103324537	8.89272	10.1189						103332909	5.04963	2.22342
	103325076	-1.54232	-6.64386						103333560	2.91456	2.4533
	103325275	2.07496	3.02916						103335467	2.12983	2.68182
	103325278	3.51854	4.21283						103335906	3.91105	1.38405
	103325281	5.87242	4.62722						103335907	2.98063	1.15056
	103325285	7.14224	4.61569						103335978	-2.16273	-6.64386
	103325286	5.24273	4.67864						103336559	2.90111	4.87004
	103325287	4.18613	2.94298						103337372	9.9997	9.17932
	103325288	7.41072	1.77259						103338591	8.95179	8.46241
	103325296	4.18666	3.76801						103339137	5.02577	3.70598
	103325378	4.10406	-7.22882						103340206	9.00427	7.77979
	103325655	-1.67423	-6.22882						103340824	4.05253	3.74344
	103325662	4.40803	3.23879						103341174	4.37016	3.91839
	103325683	8.03059	7.49418						103341429	7.49737	5.84155
	103325684	7.17632	6.49894						103342918	5.58836	5.4295
	103325761	-6.64386	1.12433						103343172	-1.58496	-6.22882
	103325926	5.09381	4.86575						103344449	6.84357	6.46467
	103325942	4.5292	5.17539						107880742	-2.76939	5.1856
	103326241	3.97697	4.73859						107880746	8.3447	7.78184
	103326243	5.67779	2.7852						107880755	-2.39593	-6.64386
	103326244	2.58095	3.13805						107880775	-6.64386	6.14173
	103326431	3.33581	2.98307
	103326432	4.49548	5.52095
	103326467	9.83317	10.41
	103326620	2.81421	-2.94342
	103326828	1.91073	2.91329
	103326866	7.07261	6.58921
	103327462	7.00645	4.51307
	103327570	-2	-4.76939
	103327746	1.97942	-1.44746
	103328172	6.32577	5.85458
	103328190	7.30268	6.54648
	103328213	4.01733	6.05268
	103328321	3.56722	1.83458
	103328418	1.56071	5.87135
	103328595	1.90817	-5.90689
	103329169	6.06041	7.37243
	103329170	6.52951	7.56382
	103329419	2.64616	3.56478
	103329653	3.29327	2.65611
	103329915	6.06795	5.0835
	103330102	4.98322	6.29523
	103330147	-5.42146	-1.22882
	103330379	7.39672	8.49464
	103330509	3.48543	3.15812
	103330610	6.65783	5.38486
	103330636	4.71388	3.38313
	103330649	6.06881	5.74515
	103330650	2.32097	-4.22882
	103330654	1.69004	-2.09954
	103330655	3.84699	3.22445
	103330729	7.53872	8.03802
	103330874	3.21826	2.67732
	103330890	4.73895	3.42671
	103331025	5.60387	5.23509
	103331874	7.63232	7.1942
	103332216	3.71736	2.92726
	103332863	5.05557	3.98702
	103332866	4.35073	1.45418
	103333450	2.69674	3.88232
	103333496	7.43302	6.68164
	103333564	3.58616	3.39232
	103333731	1.79077	3.03151
	103334361	4.83154	7.03045
	103334507	2.05079	-1.12029
	103334508	4.90961	1.90561
	103334829	2.78938	1.25902
	103334977	3.50038	3.93797
	103335152	7.04756	4.80426
	103335153	7.86501	7.11367
	103335157	5.97277	4.91504
	103335277	4.30767	3.0042
	103335298	5.38819	2.12653
	103335323	2.90689	2.56234
	103335899	6.45445	5.7103
	103335907	2.98063	1.15056
	103335956	-1.96203	-6.22882
	103336076	2.73335	4.83811
	103336136	6.478	5.79762
	103336232	8.75619	8.28708
	103336625	6.64962	6.15347
	103336626	2.16672	3.51979
	103336810	5.89885	5.68585
	103336874	6.47741	5.80185
	103336895	7.28062	6.87078
	103337326	-1.72102	1.0072
	103337537	4.37597	2.4957
	103337626	6.0676	6.69961
	103337866	-1.39593	3.64501
	103337963	3.60565	3.05485
	103338503	1.65688	2.54019
	103338721	7.0227	5.78677
	103339082	5.25977	3.40327
	103339309	2.04381	2.72028
	103339405	5.30889	6.21419
	103339708	4.85433	3.81626
	103339711	4.35003	5.731
	103339784	4.45396	3.5042
	103339912	6.19528	5.9164
	103339993	1.57854	-2.27462
	103340043	3.51686	2.33056
	103340172	5.51423	3.76589
	103340707	3.05485	4.58075
	103340743	4.43674	3.70745
	103340998	1.64309	2.51012
	103341098	3.12598	4.07667
	103341475	1.81831	5.97016
	103341752	1.55745	2.86987
	103341811	-1.5009	-6.22882
	103342143	8.72896	8.45516
	103342243	5.0033	3.50885
	103342357	3.93389	3.13477
	103342359	7.33792	5.79623
	103342360	6.17532	5.43296
	103342872	2.56803	3.20893
	103343059	1.30451	-1.94342
	103343172	-1.58496	-6.22882
	103343216	-3.47393	-1.35845
	103343268	7.10378	6.72128
	103343477	5.95365	5.62098
	103343774	10.3445	9.1314
	103343843	4.13121	3.69302
	103344013	-5.42146	1.83996
	103344449	6.84357	6.46467
	107880658	4.49292	1.85466
	107880742	-2.76939	5.1856
	107880746	8.3447	7.78184
	107880755	-2.39593	-6.64386
	107880775	-6.64386	6.14173
	107881250	7.49995	7.06677

## Sheet: File S5
	File S5. Primers used for RT-qPCR
	Gene ID	Forward Primer	Reverse Primer
	LOC107881905	CCCGAAAGGCTCTATCGCAT	CCTAGCAGAGGCAGTGATCG
	LOC103341505	GCGGCAAGAGCTTAATTCGG	CTTTGCATTTGGAGCCGACC
	LOC103322799	CGCTGGTTTGCTCATGTGTT	CATCTCAGCGCTTTGGGAGA
	LOC103332791	TGGGCCTATCATCCCACTCA	ATGGCTATGTCGCTCTTCGG
	LOC103324313	CCAACAAGGGTGTTTCGCTG	CCCCACGCAAGCTTCAAAAT
	LOC103319833	TGATAAACCATGGCGTGCCT	GCCACTTCCCTGCCTTGTAT
	LOC103336559	TCTCAGCTAGCCCCTCTCAT	TGCGCAGAAGCCATAGTTGA
	LOC103322113	CAGACAGAGCTTGAGCCTCC	CCGGGCTTTTGGTGTTCTTG
	LOC103321406	TGAGTTCCTGAGCGCACATT	CCATTTTCCCAAACGCAGCA
	LOC103321870	TCGTTGCGAGCCTGAAGATT	CAGTATATGACCCGGCCACC
	LOC103343322	CAAGGCGTTCCCTCATGACT	TTTCACCAAGCTCCCGTCTC
	LOC103327836	GGCCTCTCATCAGCAGGTTT	CCCGAAAAGGAGAGGGTGAC
